# Supplementary material for: 2-Meth­oxy-4-methyl­phenyl 4-toluene­sulfonate
Source: Acta Crystallogr Sect E Struct Rep Online. 2008 Aug 16;64(Pt 9):o1760. doi: 10.1107/S1600536808025749 (PMC2960684; doi:10.1107/S1600536808025749)
Supplement: Supplementary file 2 [file e-64-o1760-Isup2.hkl]

#
# h,k,l, Fc-squared, Fo-squared, sigma(Fo-squared) and status flag
#
data_I
_shelx_title ' PTM_m in P-1'
_shelx_refln_list_code          4
_shelx_F_calc_maximum      115.11
_exptl_crystal_F_000       308.00
_reflns_d_resolution_high  0.7571
 
loop_
 _symmetry_equiv_pos_as_xyz
 'x, y, z'
 '-x, -y, -z'
 
_cell_length_a     7.9319
_cell_length_b     8.7359
_cell_length_c    10.9337
_cell_angle_alpha  93.785
_cell_angle_beta   98.453
_cell_angle_gamma 102.476
 
_shelx_F_squared_multiplier     1.000
 
loop_
 _refln_index_h
 _refln_index_k
 _refln_index_l
 _refln_F_squared_calc
 _refln_F_squared_meas
 _refln_F_squared_sigma
 _refln_observed_status
   1   0   0     1687.42     1635.87     21.53 o
   2   0   0      169.08      165.78      2.31 o
   3   0   0       38.06       30.53      1.07 o
   4   0   0       14.90       21.57      1.25 o
   5   0   0        1.14        2.69      0.67 o
   6   0   0        4.08        3.55      0.85 o
   7   0   0       43.00       43.43      2.28 o
   8   0   0       21.69       21.57      2.46 o
   9   0   0        2.96        4.02      3.62 o
  10   0   0        5.90        4.98      2.68 o
 -10   1   0        6.05       10.43      2.71 o
  -9   1   0        2.63        1.54      3.73 o
  -8   1   0        0.15       -1.22      1.22 o
  -7   1   0      248.80      226.82      6.89 o
  -6   1   0       50.03       48.48      2.10 o
  -5   1   0        3.92        4.54      0.64 o
  -4   1   0        2.53        2.47      0.77 o
  -3   1   0      176.89      162.47      2.57 o
  -2   1   0      404.57      408.88      4.35 o
  -1   1   0      937.36     1041.72     14.17 o
   0   1   0     1700.57     1819.53     23.70 o
   1   1   0     1150.69     1195.37     22.89 o
   2   1   0     1094.26     1126.56     31.82 o
   3   1   0      147.06      127.83      5.11 o
   4   1   0       99.24      119.05      3.09 o
   5   1   0       13.92       15.58      1.29 o
   6   1   0       27.52       30.61      1.83 o
   7   1   0       44.77       46.50      2.44 o
   8   1   0        8.02        9.12      2.31 o
   9   1   0        0.85        0.69      1.72 o
 -10   2   0        1.43       -1.15      4.06 o
  -9   2   0        3.13        1.40      1.66 o
  -8   2   0        2.72        2.37      1.39 o
  -7   2   0       12.05       10.08      1.64 o
  -6   2   0       29.82       29.93      1.89 o
  -5   2   0       92.57       84.59      2.21 o
  -4   2   0       52.16       41.87      1.36 o
  -3   2   0      128.18      111.76      2.34 o
  -2   2   0      138.45      150.15      2.21 o
  -1   2   0     1337.47     1510.79     13.11 o
   0   2   0      990.49     1046.11     10.54 o
   1   2   0     1116.26     1106.07     10.00 o
   2   2   0      109.06      119.93      2.48 o
   3   2   0       29.97       25.80      1.24 o
   4   2   0        0.34       -0.19      0.59 o
   5   2   0       13.52       14.44      1.43 o
   6   2   0       22.79       25.23      1.96 o
   7   2   0       50.47       50.89      3.69 o
   8   2   0        0.15       -1.06      1.17 o
   9   2   0        2.01        2.16      2.04 o
 -10   3   0        0.03       -1.08      1.89 o
  -9   3   0        4.84        6.07      3.50 o
  -8   3   0        4.76        3.06      1.49 o
  -7   3   0       11.31        8.65      1.67 o
  -6   3   0       56.44       52.05      2.56 o
  -5   3   0      216.78      209.90      4.90 o
  -4   3   0      354.04      332.93      4.58 o
  -3   3   0      127.60      122.74      2.46 o
  -2   3   0       81.04       84.95      2.24 o
  -1   3   0      238.60      227.80      3.17 o
   0   3   0      681.19      728.13     10.16 o
   1   3   0      350.32      337.33      4.32 o
   2   3   0       53.37       61.84      1.59 o
   3   3   0       34.71       31.69      1.48 o
   4   3   0       89.60       78.54      7.08 o
   5   3   0        0.65        0.47      0.95 o
   6   3   0        0.20        0.22      1.11 o
   7   3   0       50.50       56.74      2.77 o
   8   3   0        8.26        9.18      2.04 o
   9   3   0        0.15        2.69      2.75 o
 -10   4   0        0.16        0.21      1.88 o
  -9   4   0        1.89        3.59      1.63 o
  -8   4   0       19.99       17.95      2.30 o
  -7   4   0        0.13        0.44      1.63 o
  -6   4   0      464.40      458.20      8.61 o
  -5   4   0       55.47       51.91      2.84 o
  -4   4   0      287.38      288.54      4.22 o
  -3   4   0      151.48      152.12      2.71 o
  -2   4   0       73.48       76.50      1.82 o
  -1   4   0      129.60      133.63      2.53 o
   0   4   0        1.63        5.22      0.54 o
   1   4   0      139.67      171.16      3.11 o
   2   4   0      337.90      312.61      4.55 o
   3   4   0      118.25      118.29      3.89 o
   4   4   0      283.60      328.46     20.63 o
   5   4   0        0.48        0.09      1.01 o
   6   4   0        0.11        2.80      1.76 o
   7   4   0        0.05        1.14      1.42 o
   8   4   0        0.06       -1.74      2.32 o
 -10   5   0        0.06       -0.82      5.86 o
  -9   5   0        6.70        5.17      1.81 o
  -8   5   0       58.27       60.34      3.94 o
  -7   5   0       60.88       61.05      3.20 o
  -6   5   0       53.76       44.69      4.36 o
  -5   5   0      214.94      203.07      5.32 o
  -4   5   0      163.16      154.43      4.29 o
  -3   5   0       93.75      102.79      2.55 o
  -2   5   0      357.21      342.79      5.12 o
  -1   5   0      205.83      192.44      4.14 o
   0   5   0      184.20      183.04      3.36 o
   1   5   0      186.99      213.30      3.88 o
   2   5   0        1.30        1.75      0.68 o
   3   5   0      240.39      249.34      5.17 o
   4   5   0      183.05      196.23      9.36 o
   5   5   0        0.12        2.56      1.19 o
   6   5   0        2.94        3.97      1.49 o
   7   5   0        1.47        1.81      1.65 o
   8   5   0        0.41        1.34      2.33 o
  -9   6   0        3.24        7.42      2.09 o
  -8   6   0       29.70       34.15      2.77 o
  -7   6   0      142.50      146.78      5.18 o
  -6   6   0      225.75      220.72      6.14 o
  -5   6   0       98.53       95.54      3.79 o
  -4   6   0      336.24      310.73      6.79 o
  -3   6   0      305.57      314.53      6.65 o
  -2   6   0        3.76        2.93      0.62 o
  -1   6   0        6.53        5.33      0.69 o
   0   6   0        0.95        0.62      0.51 o
   1   6   0       44.29       41.77      1.80 o
   2   6   0        8.82        8.82      1.18 o
   3   6   0       45.29       42.99      3.18 o
   4   6   0       29.93       30.58      2.19 o
   5   6   0        0.09        0.52      2.30 o
   6   6   0        5.64        7.54      2.18 o
   7   6   0        0.36        2.21      2.73 o
  -9   7   0        1.28        4.26      2.39 o
  -8   7   0        9.87       15.68      2.51 o
  -7   7   0       10.30        7.80      2.35 o
  -6   7   0       15.31       13.59      2.08 o
  -5   7   0       43.34       39.73      3.01 o
  -4   7   0        2.67        1.58      1.28 o
  -3   7   0       12.37        8.93      1.60 o
  -2   7   0        3.48        3.63      0.97 o
  -1   7   0      199.68      202.49      4.63 o
   0   7   0      112.12      106.60      3.42 o
   1   7   0       51.90       50.77      4.08 o
   2   7   0       32.57       32.92      2.28 o
   3   7   0       47.47       50.33      5.02 o
   4   7   0        5.76        4.36      3.21 o
   5   7   0        2.68        8.05      1.99 o
   6   7   0        8.17       11.95      2.39 o
  -8   8   0       16.37       17.56      2.79 o
  -7   8   0       21.50       23.19      2.81 o
  -6   8   0        6.57        1.27      2.38 o
  -5   8   0       39.22       38.05      3.23 o
  -4   8   0      111.05      112.72      5.23 o
  -3   8   0       25.28       25.64      2.54 o
  -2   8   0       39.88       41.35      5.38 o
  -1   8   0       74.86       74.19      2.91 o
   0   8   0       45.50       45.42      2.30 o
   1   8   0        9.92       12.19      2.86 o
   2   8   0        8.47       11.75      1.72 o
   3   8   0       39.20       46.96      4.96 o
   4   8   0        1.02        3.28      2.29 o
   5   8   0        3.17        3.54      4.59 o
  -7   9   0        2.89        3.58      2.04 o
  -6   9   0        8.40        8.22      2.22 o
  -5   9   0       18.16       18.43      2.53 o
  -4   9   0       21.49       24.77      2.78 o
  -3   9   0       40.94       40.13      3.30 o
  -2   9   0       10.39       10.61      1.96 o
  -1   9   0       47.79       44.29      3.29 o
   0   9   0       31.64       28.18      2.24 o
   1   9   0        0.15       -1.30      1.95 o
   2   9   0        0.07        2.23      1.48 o
   3   9   0       19.65       19.74      6.30 o
   4   9   0        1.63        5.07      2.45 o
  -6  10   0        4.92        3.33      4.11 o
  -5  10   0       41.34       37.85      3.63 o
  -4  10   0       89.46       96.33      6.55 o
  -3  10   0       50.62       57.93      4.30 o
  -2  10   0        0.15       -1.45      1.45 o
  -1  10   0       16.82       19.83      3.10 o
   0  10   0       14.18       14.13      3.04 o
   1  10   0       10.72       11.56      2.03 o
   2  10   0        4.74        7.62      8.97 o
  -4  11   0       35.94       41.22      6.14 o
  -3  11   0       43.37       50.68      4.30 o
  -2  11   0        5.40        7.98      4.36 o
  -1  11   0        6.23        2.77      2.07 o
   0  11   0        6.11        2.85      2.59 o
   0 -11   1        3.40        3.18      2.58 o
   1 -11   1       11.81       10.44      2.66 o
   2 -11   1        8.75       13.80      2.48 o
   3 -11   1        0.03       -1.02      3.53 o
   4 -11   1        4.71        4.48      2.34 o
  -2 -10   1        1.75        5.90      3.24 o
  -1 -10   1       10.03       17.24      2.37 o
   0 -10   1        6.85        6.15      2.20 o
   1 -10   1       66.93       66.71      4.24 o
   2 -10   1       57.00       72.05      4.61 o
   3 -10   1       18.20       21.12      2.79 o
   4 -10   1        8.14        8.60      2.17 o
   5 -10   1        9.53       18.58      7.78 o
   6 -10   1       21.18       22.21      3.18 o
  -4  -9   1        4.41        8.71      3.74 o
  -3  -9   1        1.86        1.12      2.87 o
  -2  -9   1       12.00       13.50      2.18 o
  -1  -9   1       10.58       15.72      2.08 o
   0  -9   1        2.77        2.70      1.19 o
   1  -9   1       56.34       54.75      6.59 o
   2  -9   1       40.49       36.01      3.54 o
   3  -9   1       18.60       20.27      2.73 o
   4  -9   1        9.77       15.01      2.25 o
   5  -9   1        0.12       -0.45      1.47 o
   6  -9   1       29.33       23.97      3.00 o
   7  -9   1        7.16        6.65      2.11 o
  -5  -8   1       10.59       16.33      4.12 o
  -4  -8   1       14.23       22.86      3.33 o
  -3  -8   1        0.09        0.32      1.34 o
  -2  -8   1       31.71       32.34      4.59 o
  -1  -8   1        1.22        2.44      1.21 o
   0  -8   1        6.51        7.14      1.10 o
   1  -8   1       60.25       69.36      3.32 o
   2  -8   1      364.75      376.87      9.72 o
   3  -8   1       95.03       93.38      4.61 o
   4  -8   1       28.36       31.74      2.96 o
   5  -8   1       43.82       40.69      6.27 o
   6  -8   1       49.08       53.75      3.86 o
   7  -8   1       11.26       15.11      2.44 o
   8  -8   1        0.10        2.07      2.50 o
  -6  -7   1        0.02        4.68      3.53 o
  -5  -7   1       26.08       27.33      2.51 o
  -4  -7   1       15.50       19.54      2.37 o
  -3  -7   1        9.11        9.06      1.42 o
  -2  -7   1      117.38      133.77      6.21 o
  -1  -7   1       90.87       89.91      2.85 o
   0  -7   1       15.41       13.33      1.10 o
   1  -7   1       30.62       27.08      1.50 o
   2  -7   1       19.98       19.87      2.61 o
   3  -7   1       71.19       66.21      3.23 o
   4  -7   1      158.23      147.43      4.88 o
   5  -7   1       16.85       13.85      1.83 o
   6  -7   1        0.07       -0.36      1.33 o
   7  -7   1        7.63        7.28      1.96 o
   8  -7   1        2.71        0.51      4.52 o
  -7  -6   1        0.97        4.59      2.22 o
  -6  -6   1        1.08        5.04      1.61 o
  -5  -6   1       21.68       23.60      2.18 o
  -4  -6   1        0.03       -1.20      1.97 o
  -3  -6   1        1.51        1.38      1.08 o
  -2  -6   1       49.11       44.13      2.17 o
  -1  -6   1        2.08        2.44      0.88 o
   0  -6   1        3.77        4.29      0.63 o
   1  -6   1        1.68        2.66      0.54 o
   2  -6   1       13.85       14.74      1.03 o
   3  -6   1       66.90       61.24      2.84 o
   4  -6   1      223.66      216.62      5.63 o
   5  -6   1      506.60      490.43      9.37 o
   6  -6   1        4.23        2.82      1.30 o
   7  -6   1        3.13        2.99      1.37 o
   8  -6   1        8.40        6.74      1.76 o
   9  -6   1        1.53        3.02      1.87 o
  -8  -5   1        6.59       11.77      6.67 o
  -7  -5   1        0.00        1.75      1.34 o
  -6  -5   1        1.96        3.52      1.78 o
  -5  -5   1       38.96       43.95      2.58 o
  -4  -5   1       16.23       15.91      1.57 o
  -3  -5   1      239.44      215.83     17.47 o
  -2  -5   1      623.90      633.81      9.28 o
  -1  -5   1        0.27        1.16      0.66 o
   0  -5   1      161.08      154.56      3.52 o
   1  -5   1       46.84       49.50      1.61 o
   2  -5   1       16.70       17.11      0.94 o
   3  -5   1      215.03      188.00      4.57 o
   4  -5   1       36.67       40.77      2.23 o
   5  -5   1      816.15      784.55     12.06 o
   6  -5   1       78.36       78.32      3.48 o
   7  -5   1        0.06        0.97      1.28 o
   8  -5   1        9.26       11.09      1.98 o
   9  -5   1        0.62        0.88      1.64 o
  -8  -4   1        7.41        8.15      1.67 o
  -7  -4   1        0.02        0.26      1.25 o
  -6  -4   1       17.43       17.62      1.85 o
  -5  -4   1       22.87       22.11      1.86 o
  -4  -4   1       80.74       78.57      3.83 o
  -3  -4   1       75.59       57.94      4.05 o
  -2  -4   1     1028.81     1196.29     29.68 o
  -1  -4   1      352.29      379.72      4.92 o
   0  -4   1      383.97      389.51      4.92 o
   1  -4   1       94.94       94.44      2.03 o
   2  -4   1       48.76       44.52      1.33 o
   3  -4   1       39.01       49.20      2.07 o
   4  -4   1      581.29      586.04      9.15 o
   5  -4   1      355.29      330.13      6.73 o
   6  -4   1      306.43      289.66      6.59 o
   7  -4   1        0.49       -0.13      1.07 o
   8  -4   1        1.47        3.15      1.53 o
   9  -4   1        0.60       -1.37      1.37 o
  10  -4   1        0.01        2.78      5.13 o
  -9  -3   1        1.02        2.07      1.72 o
  -8  -3   1        0.31        0.63      1.39 o
  -7  -3   1        4.32        3.55      1.20 o
  -6  -3   1       29.70       25.18      1.83 o
  -5  -3   1       19.43       17.96      1.61 o
  -4  -3   1       60.63       80.37      2.79 o
  -3  -3   1       31.48       39.28      1.39 o
  -2  -3   1        3.02        4.07      0.85 o
  -1  -3   1     1686.62     1714.85     24.35 o
   0  -3   1       45.85       40.18      1.13 o
   1  -3   1       16.73       18.80      0.75 o
   2  -3   1       88.88       66.70      1.31 o
   3  -3   1      100.94       97.05      2.70 o
   4  -3   1       44.59       44.29      1.22 o
   5  -3   1      410.08      401.99      8.27 o
   6  -3   1      335.16      328.77      6.90 o
   7  -3   1        3.61        5.22      1.33 o
   8  -3   1        0.43        0.76      1.24 o
   9  -3   1        4.90        7.21      2.84 o
  10  -3   1        0.43       -2.64      4.88 o
  -9  -2   1        4.47        5.60      2.17 o
  -8  -2   1       14.59       15.77      1.81 o
  -7  -2   1       10.76        7.54      1.97 o
  -6  -2   1       56.63       50.09      2.38 o
  -5  -2   1        0.33        2.41      1.34 o
  -4  -2   1      101.43      100.00      5.44 o
  -3  -2   1      166.04      169.12      5.67 o
  -2  -2   1      306.16      252.24      4.17 o
  -1  -2   1    13249.34    13807.32    232.32 o
   0  -2   1     1135.43     1260.32     23.96 o
   1  -2   1       33.00       25.88      1.16 o
   2  -2   1      558.37      539.97      6.97 o
   3  -2   1       18.56       26.19      0.85 o
   4  -2   1        0.46        0.77      0.41 o
   5  -2   1       24.51       22.43      1.11 o
   6  -2   1        9.62        6.16      1.11 o
   7  -2   1        4.12        4.25      1.45 o
   8  -2   1        1.58        0.36      1.33 o
   9  -2   1       11.12       11.37      2.55 o
  -9  -1   1        2.39        5.34      3.41 o
  -8  -1   1       35.11       32.29      2.26 o
  -7  -1   1        6.37        4.93      1.13 o
  -6  -1   1       11.89       13.38      1.31 o
  -5  -1   1        3.99        7.67      2.69 o
  -4  -1   1       35.01       39.42      1.23 o
  -3  -1   1      191.19      207.58      2.97 o
  -2  -1   1     3011.04     3236.98     26.75 o
  -1  -1   1       58.38       53.64      1.19 o
   0  -1   1      112.62      101.45      2.14 o
   1  -1   1      487.91      544.16      6.15 o
   2  -1   1      421.73      383.32      5.05 o
   3  -1   1      476.33      475.59      5.63 o
   4  -1   1       81.48       67.68      1.74 o
   5  -1   1       85.39       80.96      2.14 o
   6  -1   1        0.35       -1.07      1.07 o
   7  -1   1       16.40       16.06      1.99 o
   8  -1   1       10.05        6.63      2.10 o
   9  -1   1       18.20       17.38      2.61 o
 -10   0   1        2.13       -1.38      2.20 o
  -9   0   1        4.45        8.81      2.41 o
  -8   0   1       11.03       12.90      2.07 o
  -7   0   1        0.20        0.94      0.90 o
  -6   0   1        0.67       -0.01      0.80 o
  -5   0   1        0.28        0.17      0.49 o
  -4   0   1       46.53       43.33      1.39 o
  -3   0   1     2190.58     2264.82     19.41 o
  -2   0   1     9403.28     9787.25     77.27 o
  -1   0   1      230.86      237.73      2.57 o
   0   0   1      443.95      430.02      6.10 o
   1   0   1     7182.51     6923.31     84.93 o
   2   0   1     1216.72     1174.05     10.34 o
   3   0   1        1.31        1.13      0.36 o
   4   0   1       76.35       68.95      1.87 o
   5   0   1        9.34        7.99      0.94 o
   6   0   1       21.27       22.77      1.53 o
   7   0   1       10.40       11.10      1.86 o
   8   0   1       33.13       30.69      2.96 o
   9   0   1       12.97        9.43      2.46 o
 -10   1   1        2.76       -1.69      2.48 o
  -9   1   1       58.78       59.88      4.32 o
  -8   1   1       15.52       12.37      2.01 o
  -7   1   1       19.55       19.68      1.67 o
  -6   1   1      115.68      113.51      3.26 o
  -5   1   1       66.84       59.12      1.83 o
  -4   1   1        5.37        3.02      0.62 o
  -3   1   1      115.47      100.88      1.96 o
  -2   1   1      682.12      659.56      6.43 o
  -1   1   1     1648.07     1844.02     15.35 o
   0   1   1     2854.03     2923.30     26.52 o
   1   1   1     4719.01     4599.82     37.64 o
   2   1   1        1.10        0.20      0.35 o
   3   1   1        7.24        6.17      0.73 o
   4   1   1       36.82       47.09      1.81 o
   5   1   1        2.26        0.62      0.80 o
   6   1   1       47.16       46.46      2.48 o
   7   1   1        0.83        2.13      1.04 o
   8   1   1        9.84       14.00      3.41 o
   9   1   1        4.51        5.40      2.15 o
 -10   2   1        1.37        5.20      5.85 o
  -9   2   1        8.48        7.49      1.93 o
  -8   2   1       21.12       25.25      2.52 o
  -7   2   1      351.46      338.53      8.63 o
  -6   2   1      136.18      121.31      2.98 o
  -5   2   1       29.20       25.46      1.22 o
  -4   2   1        1.11        1.27      0.52 o
  -3   2   1      814.16      825.44      8.35 o
  -2   2   1     2830.83     3120.96     25.91 o
  -1   2   1      185.13      179.44      2.38 o
   0   2   1       31.79       31.28      0.86 o
   1   2   1        2.14        1.19      0.83 o
   2   2   1      123.55      131.22      2.11 o
   3   2   1      388.80      365.64      5.54 o
   4   2   1      219.96      225.79      4.37 o
   5   2   1        2.00        1.84      0.85 o
   6   2   1        0.02        0.84      1.41 o
   7   2   1        3.78        2.56      2.74 o
   8   2   1       15.18       21.11      2.09 o
   9   2   1        0.01       -1.07      1.96 o
 -10   3   1        2.07        4.33      2.19 o
  -9   3   1        7.95       11.18      2.04 o
  -8   3   1        0.04       -1.00      1.19 o
  -7   3   1       11.44       10.66      1.46 o
  -6   3   1       47.22       38.07      2.22 o
  -5   3   1      101.56      102.38      2.85 o
  -4   3   1       29.97       30.45      1.61 o
  -3   3   1     1242.90     1326.73     12.64 o
  -2   3   1      103.05       85.00      1.79 o
  -1   3   1       60.00       43.69      1.20 o
   0   3   1      229.39      246.47      3.33 o
   1   3   1        7.35        5.35      1.37 o
   2   3   1       68.92       59.64      1.58 o
   3   3   1       87.75       83.45      2.48 o
   4   3   1       88.83       88.83      2.77 o
   5   3   1      158.04      172.97      9.45 o
   6   3   1       42.62       45.94      2.63 o
   7   3   1        0.91        0.49      1.54 o
   8   3   1       27.07       29.09      2.41 o
 -10   4   1        0.31        1.74      1.80 o
  -9   4   1        0.33       -0.61      1.39 o
  -8   4   1        8.94        9.95      2.07 o
  -7   4   1        0.87        3.50      1.22 o
  -6   4   1       18.62       22.34      3.43 o
  -5   4   1      681.62      650.32     10.11 o
  -4   4   1       59.37       57.46      1.75 o
  -3   4   1      169.09      176.59      3.11 o
  -2   4   1       80.90      106.04      2.24 o
  -1   4   1      679.44      771.75      8.23 o
   0   4   1       97.74      101.31      2.16 o
   1   4   1       43.05       34.05      1.33 o
   2   4   1       36.99       29.48      1.27 o
   3   4   1       31.75       33.09      1.73 o
   4   4   1       16.23       17.25      1.45 o
   5   4   1       53.34       56.13      3.77 o
   6   4   1        4.66        5.84      1.54 o
   7   4   1        3.37        3.06      1.59 o
   8   4   1        0.79        4.79      1.83 o
 -10   5   1        6.19       10.04      5.89 o
  -9   5   1        1.82        2.56      2.94 o
  -8   5   1       21.88       25.51      2.35 o
  -7   5   1      182.40      185.45      5.57 o
  -6   5   1        6.02        6.16      1.39 o
  -5   5   1      142.39      137.34      4.28 o
  -4   5   1       27.92       28.84      1.32 o
  -3   5   1       80.21       86.51      2.21 o
  -2   5   1      259.66      301.62      4.55 o
  -1   5   1        6.59        6.52      0.68 o
   0   5   1      106.86      107.32      3.44 o
   1   5   1      740.28      746.74     10.30 o
   2   5   1      300.78      297.67      5.64 o
   3   5   1       14.80       14.07      1.32 o
   4   5   1       10.27       11.33      1.31 o
   5   5   1       28.80       29.56      2.31 o
   6   5   1        0.11        1.76      1.30 o
   7   5   1        1.02        4.20      1.73 o
  -9   6   1       41.88       34.73      3.98 o
  -8   6   1       28.32       29.07      2.96 o
  -7   6   1       80.10       71.26      4.16 o
  -6   6   1      389.00      379.23      9.62 o
  -5   6   1      385.89      380.37      9.31 o
  -4   6   1       63.02       70.04      6.09 o
  -3   6   1      155.42      162.45      3.78 o
  -2   6   1       45.37       38.66      2.51 o
  -1   6   1       19.12       16.72      1.18 o
   0   6   1       12.70        9.87      0.98 o
   1   6   1       98.56       95.65      3.06 o
   2   6   1      265.51      271.70      5.68 o
   3   6   1        0.17       -0.55      0.83 o
   4   6   1       17.89       16.18      1.64 o
   5   6   1        0.53       -0.62      1.14 o
   6   6   1        1.78        6.29      2.51 o
   7   6   1        0.51        2.43      2.56 o
  -9   7   1       21.91       24.09      3.89 o
  -8   7   1        4.05        0.76      1.65 o
  -7   7   1        0.70        2.74      2.67 o
  -6   7   1        2.51        3.84      1.54 o
  -5   7   1       17.64       18.14      2.20 o
  -4   7   1       29.28       25.11      5.01 o
  -3   7   1        0.91       -1.22      1.22 o
  -2   7   1       74.31       71.81      4.39 o
  -1   7   1        0.22        0.58      0.72 o
   0   7   1       69.99       69.91      2.68 o
   1   7   1      109.86      104.69      3.97 o
   2   7   1      188.32      188.86      9.10 o
   3   7   1        0.15        0.01      1.00 o
   4   7   1        5.77        6.22      1.47 o
   5   7   1        4.23        7.75      4.11 o
   6   7   1        9.91        7.79      2.59 o
  -8   8   1        1.28        2.23      2.13 o
  -7   8   1       18.52       15.51      2.60 o
  -6   8   1       41.93       41.97      3.55 o
  -5   8   1       18.04       19.33      2.59 o
  -4   8   1        0.80        0.08      1.17 o
  -3   8   1        9.01       12.77      1.90 o
  -2   8   1       49.06       50.84      2.45 o
  -1   8   1       44.08       43.52      3.50 o
   0   8   1       58.94       58.47      2.63 o
   1   8   1       39.15       43.38      2.76 o
   2   8   1       10.11        9.74      1.63 o
   3   8   1        6.28        5.86      1.44 o
   4   8   1        6.23       10.83      4.76 o
   5   8   1       14.95       21.92      3.44 o
  -7   9   1        3.03        3.61      2.11 o
  -6   9   1        5.72        5.50      2.96 o
  -5   9   1       10.98       10.82      2.12 o
  -4   9   1        2.15        4.88      2.51 o
  -3   9   1       20.31       27.42      2.83 o
  -2   9   1       74.53       81.94      4.60 o
  -1   9   1       42.48       44.69      2.50 o
   0   9   1       18.43       19.58      1.67 o
   1   9   1       36.73       37.05      2.77 o
   2   9   1        9.09       12.16      1.84 o
   3   9   1        1.37        2.02      1.91 o
   4   9   1        1.49        1.74      2.39 o
  -6  10   1       23.00       20.24      2.91 o
  -5  10   1        1.12       -1.48      2.49 o
  -4  10   1        1.25       -1.83      1.83 o
  -3  10   1       43.08       40.75      3.64 o
  -2  10   1       48.03       50.87      3.91 o
  -1  10   1        3.03        5.11      2.07 o
   0  10   1        5.80        3.64      1.59 o
   1  10   1        1.04        2.14      1.48 o
   2  10   1        3.52        2.73      1.70 o
  -4  11   1        8.96       15.30      6.02 o
  -3  11   1       17.80       16.85      3.96 o
  -2  11   1       18.14       21.68      2.95 o
  -1  11   1        2.68        0.16      2.10 o
   1 -11   2        2.87        8.38      2.26 o
   2 -11   2        0.32       -0.85      1.83 o
   3 -11   2       17.13       26.08      3.23 o
   4 -11   2        1.93       -2.17      2.17 o
  -3 -10   2       15.21       26.03      5.50 o
  -2 -10   2        2.40        0.68      3.73 o
  -1 -10   2        1.11        2.03      2.41 o
   0 -10   2       16.34       21.50      2.94 o
   1 -10   2       16.66       17.16      3.57 o
   2 -10   2       26.80       29.36      3.18 o
   3 -10   2       66.50       76.00      4.79 o
   4 -10   2       20.05       20.56      4.72 o
   5 -10   2        7.13       10.66      5.78 o
   6 -10   2        3.32        4.51      2.31 o
  -4  -9   2        3.71        6.60      3.77 o
  -3  -9   2       22.74       16.07      4.16 o
  -2  -9   2        6.13        9.87      2.02 o
  -1  -9   2        1.90        1.98      1.61 o
   0  -9   2        0.12        0.56      1.26 o
   1  -9   2        4.15        5.71      1.65 o
   2  -9   2       15.94       14.17      4.15 o
   3  -9   2       22.06       22.06      4.41 o
   4  -9   2       75.87       67.32      4.31 o
   5  -9   2        0.15       -0.40      1.61 o
   6  -9   2        2.65        2.31      1.88 o
   7  -9   2        7.20       12.69      3.58 o
  -5  -8   2        0.19        0.00      3.27 o
  -4  -8   2        3.83        5.07      3.21 o
  -3  -8   2       17.74       14.61      2.10 o
  -2  -8   2        2.76        3.58      1.49 o
  -1  -8   2       38.16       37.99      5.08 o
   0  -8   2       68.49       65.91      4.62 o
   1  -8   2        5.22        4.82      1.49 o
   2  -8   2      123.92      132.71      8.28 o
   3  -8   2      274.63      277.93      8.21 o
   4  -8   2      366.68      350.07      9.88 o
   5  -8   2        0.04        0.18      1.40 o
   6  -8   2        4.17        3.84      1.76 o
   7  -8   2        5.51       10.27      3.20 o
   8  -8   2        0.92        5.89      3.35 o
  -6  -7   2       14.21       25.64      7.06 o
  -5  -7   2        0.28        3.08      2.41 o
  -4  -7   2       39.32       42.80      3.52 o
  -3  -7   2      100.86      105.15      3.99 o
  -2  -7   2       14.00       12.43      2.30 o
  -1  -7   2        2.87        3.57      0.76 o
   0  -7   2       26.08       19.82      1.35 o
   1  -7   2      215.78      191.86      7.47 o
   2  -7   2      339.91      317.91      7.02 o
   3  -7   2       26.30       23.35      2.00 o
   4  -7   2      329.36      320.78      7.57 o
   5  -7   2       17.41       14.55      1.86 o
   6  -7   2        4.05        0.85      2.10 o
   7  -7   2       10.01       12.98      1.98 o
   8  -7   2        0.49       -1.57      1.60 o
  -7  -6   2        2.12       -0.60      6.05 o
  -6  -6   2        8.70       14.33      2.52 o
  -5  -6   2       24.47       30.29      3.94 o
  -4  -6   2       26.55       28.61      2.06 o
  -3  -6   2       68.88       71.08      3.04 o
  -2  -6   2        1.86        0.69      1.46 o
  -1  -6   2        5.61        4.61      0.77 o
   0  -6   2        0.02        0.29      0.50 o
   1  -6   2       14.91       14.81      1.30 o
   2  -6   2        9.34        5.54      1.05 o
   3  -6   2       18.35       16.94      1.92 o
   4  -6   2       41.74       38.64      2.33 o
   5  -6   2       43.42       40.01      2.58 o
   6  -6   2       99.48       96.00      4.07 o
   7  -6   2       11.51       18.99      2.15 o
   8  -6   2        0.41        0.04      1.49 o
   9  -6   2        0.03        1.20      1.98 o
  -8  -5   2        0.81        1.18      5.43 o
  -7  -5   2        4.34       -0.57      4.13 o
  -6  -5   2        4.46        4.13      1.28 o
  -5  -5   2        8.56        6.18      2.48 o
  -4  -5   2       49.65       45.89      2.38 o
  -3  -5   2        0.38       -0.42      0.89 o
  -2  -5   2       50.96       54.49      1.98 o
  -1  -5   2      301.62      287.85      8.88 o
   0  -5   2        0.04       -0.53      0.85 o
   1  -5   2      155.07      129.23      7.56 o
   2  -5   2       26.73       27.28      1.26 o
   3  -5   2      185.78      180.25      4.55 o
   4  -5   2       72.74       66.08      2.81 o
   5  -5   2        0.04        1.08      1.86 o
   6  -5   2      160.32      164.45      5.12 o
   7  -5   2       21.37       18.13      2.40 o
   8  -5   2       17.02       15.89      2.44 o
   9  -5   2        2.03        2.55      1.80 o
  -8  -4   2        2.23       -0.20      2.22 o
  -7  -4   2        5.47        4.43      1.38 o
  -6  -4   2        3.74        1.13      1.02 o
  -5  -4   2       37.98       39.02      2.12 o
  -4  -4   2      226.15      215.52      5.02 o
  -3  -4   2      215.69      208.09      4.63 o
  -2  -4   2      830.15      862.56     16.12 o
  -1  -4   2      611.98      604.13      7.13 o
   0  -4   2        1.97        3.66      0.94 o
   1  -4   2        3.58        1.79      0.50 o
   2  -4   2      429.04      454.78      5.67 o
   3  -4   2      104.41       94.14      3.18 o
   4  -4   2       52.18       47.68      2.40 o
   5  -4   2        0.32        0.70      0.85 o
   6  -4   2      102.95      103.45      3.85 o
   7  -4   2       37.02       32.31      2.36 o
   8  -4   2       23.11       23.29      2.65 o
   9  -4   2        1.25        0.92      1.69 o
  -9  -3   2        2.67       -0.04      2.30 o
  -8  -3   2        7.09        3.96      2.17 o
  -7  -3   2        7.39        9.36      1.48 o
  -6  -3   2        7.34        7.26      1.25 o
  -5  -3   2      115.71      113.28      3.36 o
  -4  -3   2       22.23       16.91      1.19 o
  -3  -3   2       78.45       76.55      2.15 o
  -2  -3   2      741.27      815.73      8.65 o
  -1  -3   2      108.98      106.53      2.13 o
   0  -3   2      290.46      316.39      4.16 o
   1  -3   2       99.69       93.91      1.83 o
   2  -3   2     1035.42     1169.41     13.50 o
   3  -3   2     1322.88     1420.87     16.25 o
   4  -3   2      355.39      350.44      6.26 o
   5  -3   2        2.34        4.32      1.23 o
   6  -3   2       18.57       23.23      2.10 o
   7  -3   2       31.25       31.25      2.70 o
   8  -3   2        9.81       12.71      1.97 o
   9  -3   2        6.86       10.72      2.17 o
  -9  -2   2        0.00        0.83      2.13 o
  -8  -2   2       13.80       11.84      1.68 o
  -7  -2   2       15.38       16.84      2.62 o
  -6  -2   2       11.64       12.19      1.34 o
  -5  -2   2       23.57       23.04      1.47 o
  -4  -2   2      729.62      721.06      9.43 o
  -3  -2   2     1955.68     2123.88     18.65 o
  -2  -2   2      382.51      370.07      4.94 o
  -1  -2   2      121.20      139.28      2.17 o
   0  -2   2     7506.42     7707.08    147.46 o
   1  -2   2      197.49      153.74      2.19 o
   2  -2   2      348.35      349.18      5.23 o
   3  -2   2       38.65       47.95      1.77 o
   4  -2   2       43.73       34.44      1.16 o
   5  -2   2      142.29      134.37      3.68 o
   6  -2   2       15.03       12.64      2.33 o
   7  -2   2       15.34       16.23      2.03 o
   8  -2   2        2.76        2.77      1.51 o
   9  -2   2        0.16        2.76      1.70 o
  -9  -1   2        0.51        2.15      1.69 o
  -8  -1   2        0.09       -0.21      1.08 o
  -7  -1   2      102.18      107.06      3.62 o
  -6  -1   2        2.13        3.61      0.91 o
  -5  -1   2       88.70       87.95      2.69 o
  -4  -1   2      574.34      578.93      6.61 o
  -3  -1   2       45.66       31.70      1.06 o
  -2  -1   2     2069.34     2255.77     19.04 o
  -1  -1   2     1207.12     1296.86     11.30 o
   0  -1   2     2986.93     3140.16     25.60 o
   1  -1   2      873.04      904.98      8.20 o
   2  -1   2      356.64      349.83      3.92 o
   3  -1   2      757.34      731.71      7.43 o
   4  -1   2       22.37       32.79      1.27 o
   5  -1   2        0.63        1.39      0.59 o
   6  -1   2        1.56        2.64      1.26 o
   7  -1   2       15.04       14.14      2.02 o
   8  -1   2        0.44       -1.31      1.31 o
   9  -1   2        7.94        9.02      3.46 o
 -10   0   2        0.10       -2.06      2.06 o
  -9   0   2        0.33       -2.11      2.11 o
  -8   0   2       12.53       10.94      1.49 o
  -7   0   2      136.75      138.55      4.08 o
  -6   0   2        3.10        4.47      1.58 o
  -5   0   2       24.08       27.03      1.25 o
  -4   0   2      272.99      259.47      3.85 o
  -3   0   2      202.85      230.43      3.26 o
  -2   0   2     4075.99     4304.66     56.33 o
  -1   0   2     1079.78     1231.47     10.69 o
   0   0   2     1188.61     1219.74     10.52 o
   1   0   2     1648.06     1603.62     13.59 o
   2   0   2      433.72      450.68      4.77 o
   3   0   2      177.45      161.79      2.56 o
   4   0   2       96.51       92.81      2.03 o
   5   0   2        0.04       -0.02      0.63 o
   6   0   2       39.57       37.90      2.21 o
   7   0   2       49.11       50.54      5.11 o
   8   0   2        0.00        1.59      2.23 o
   9   0   2        0.11       -2.09      3.18 o
 -10   1   2        0.15       -0.04      1.77 o
  -9   1   2       16.01       12.55      3.00 o
  -8   1   2        3.42        4.99      1.57 o
  -7   1   2       65.09       69.53      3.28 o
  -6   1   2       76.69       67.91      2.50 o
  -5   1   2        3.13        3.17      0.59 o
  -4   1   2      516.56      505.84      6.15 o
  -3   1   2        2.78        3.42      0.45 o
  -2   1   2      718.55      804.57      7.73 o
  -1   1   2     3564.21     3863.72     31.31 o
   0   1   2      378.01      360.07      3.84 o
   1   1   2       10.58        9.30      0.51 o
   2   1   2      330.21      347.65      4.03 o
   3   1   2       19.81       22.12      0.93 o
   4   1   2       42.85       37.08      1.58 o
   5   1   2        1.20        1.35      0.81 o
   6   1   2       47.52       50.92      2.61 o
   7   1   2       97.15      102.26      4.85 o
   8   1   2        0.25        0.35      3.32 o
   9   1   2        0.04        0.75      1.90 o
 -10   2   2        3.54        1.51      2.08 o
  -9   2   2        5.23        3.36      1.88 o
  -8   2   2       17.31       19.63      2.50 o
  -7   2   2       17.54       15.51      2.00 o
  -6   2   2      312.34      296.28      5.36 o
  -5   2   2       79.02       85.55      2.31 o
  -4   2   2      730.96      796.85      8.70 o
  -3   2   2       78.29      107.58      2.18 o
  -2   2   2     1800.88     1981.05     17.21 o
  -1   2   2     1086.65     1121.13     17.95 o
   0   2   2     1476.21     1474.18     12.88 o
   1   2   2      179.77      174.91      2.65 o
   2   2   2      115.03      115.66      2.11 o
   3   2   2       87.23       89.85      1.82 o
   4   2   2        0.93        2.14      1.58 o
   5   2   2       14.52       17.67      1.47 o
   6   2   2        6.80        8.46      1.43 o
   7   2   2       14.41       15.55      2.54 o
   8   2   2        0.13        1.96      2.13 o
 -10   3   2        2.37        4.04      2.01 o
  -9   3   2        0.80        2.28      3.07 o
  -8   3   2        9.74       10.26      1.85 o
  -7   3   2        1.51       -0.19      0.97 o
  -6   3   2      125.75      117.32      3.00 o
  -5   3   2      230.66      210.10      3.87 o
  -4   3   2      280.18      269.84      4.21 o
  -3   3   2      825.51      940.06      9.66 o
  -2   3   2      123.70      154.98      2.59 o
  -1   3   2      837.35      884.83     14.02 o
   0   3   2      949.89      990.78      9.51 o
   1   3   2      164.75      171.55      2.89 o
   2   3   2        1.38        1.83      0.73 o
   3   3   2       88.57       90.80      2.66 o
   4   3   2       41.33       38.73      3.27 o
   5   3   2      108.70      108.70      3.41 o
   6   3   2       68.58       67.97      6.47 o
   7   3   2       12.80       11.56      1.87 o
   8   3   2        1.57        6.87      1.87 o
 -10   4   2       24.68       31.39      3.37 o
  -9   4   2       12.14        9.39      2.18 o
  -8   4   2       42.09       44.69      3.31 o
  -7   4   2       75.77       72.70      3.35 o
  -6   4   2       36.27       38.50      2.29 o
  -5   4   2        4.09        4.07      0.71 o
  -4   4   2        0.03        1.14      0.69 o
  -3   4   2      148.11      143.00      2.82 o
  -2   4   2      179.79      178.56      3.00 o
  -1   4   2      241.83      311.17      5.01 o
   0   4   2       13.67       22.02      1.01 o
   1   4   2      264.80      269.23      4.19 o
   2   4   2      160.37      173.28      3.27 o
   3   4   2      179.05      159.66      4.14 o
   4   4   2       37.92       38.22      2.05 o
   5   4   2        1.00        0.94      1.02 o
   6   4   2        4.38        4.38      1.33 o
   7   4   2        3.21        4.30      1.71 o
   8   4   2        1.56        2.34      2.33 o
 -10   5   2        0.02       -1.89      1.89 o
  -9   5   2        8.16       10.76      2.35 o
  -8   5   2        0.24       -0.50      2.35 o
  -7   5   2        0.71        2.26      1.43 o
  -6   5   2        7.52       11.16      1.49 o
  -5   5   2       50.15       53.78      2.64 o
  -4   5   2       95.22       98.84      2.55 o
  -3   5   2       22.50       24.73      1.56 o
  -2   5   2      138.19      156.15      3.60 o
  -1   5   2      274.57      295.94      5.22 o
   0   5   2      107.44       99.85      2.39 o
   1   5   2      182.13      176.39      3.55 o
   2   5   2      139.45      133.16      3.58 o
   3   5   2      130.60      127.81      3.71 o
   4   5   2       46.58       47.04      2.41 o
   5   5   2       19.26       22.42      3.65 o
   6   5   2        4.85        5.76      1.56 o
   7   5   2        0.60        2.75      1.88 o
  -9   6   2       38.13       36.84      4.22 o
  -8   6   2      181.03      177.84      6.92 o
  -7   6   2      101.20       92.34      6.60 o
  -6   6   2        0.01        0.14      1.25 o
  -5   6   2       13.79       12.03      1.84 o
  -4   6   2       13.75       15.85      1.97 o
  -3   6   2       13.71       10.41      1.12 o
  -2   6   2       66.75       64.24      3.92 o
  -1   6   2       72.45       71.07      2.54 o
   0   6   2       38.91       33.59      1.75 o
   1   6   2        0.73        0.56      0.77 o
   2   6   2       91.45       89.80      3.58 o
   3   6   2       58.22       52.50      2.82 o
   4   6   2       38.19       35.73      2.49 o
   5   6   2        0.09        1.31      1.25 o
   6   6   2        1.82        2.59      2.02 o
  -9   7   2        0.11       -1.49      3.33 o
  -8   7   2       41.80       51.74      4.08 o
  -7   7   2       74.71       71.18      4.42 o
  -6   7   2       25.70       26.43      2.97 o
  -5   7   2        0.97        0.68      1.40 o
  -4   7   2        5.09        7.00      1.61 o
  -3   7   2        0.62        1.27      1.12 o
  -2   7   2        1.52        2.14      0.82 o
  -1   7   2      270.01      260.84      7.14 o
   0   7   2      155.95      148.63      4.04 o
   1   7   2        3.73        2.03      2.05 o
   2   7   2        3.48        5.65      1.29 o
   3   7   2       19.39       17.20      1.90 o
   4   7   2        0.33        1.04      1.26 o
   5   7   2        7.88        9.91      1.97 o
   6   7   2        0.07       -1.74      2.22 o
  -8   8   2       54.61       58.07      4.43 o
  -7   8   2       22.87       24.34      2.97 o
  -6   8   2        0.01        0.67      1.94 o
  -5   8   2        0.49        2.40      3.73 o
  -4   8   2       38.36       45.01      3.48 o
  -3   8   2        8.12       23.64      4.41 o
  -2   8   2       31.64       31.77      2.02 o
  -1   8   2       83.63       78.40      3.08 o
   0   8   2       10.15        6.47      2.07 o
   1   8   2       22.72       23.36      2.15 o
   2   8   2        8.14       10.56      3.55 o
   3   8   2       12.40        7.82      1.63 o
   4   8   2        0.03       -1.52      1.52 o
   5   8   2        0.94       11.13      2.75 o
  -7   9   2       21.71       22.00      3.23 o
  -6   9   2        5.47        3.82      2.02 o
  -5   9   2        0.03       -0.75      1.65 o
  -4   9   2       71.40       78.31      4.71 o
  -3   9   2       18.98       21.76      4.16 o
  -2   9   2       10.80       10.99      3.71 o
  -1   9   2      158.03      153.11      8.16 o
   0   9   2       50.54       46.78      3.74 o
   1   9   2        3.00        1.73      1.35 o
   2   9   2        6.58        8.45      1.70 o
   3   9   2        3.55        3.23      1.56 o
  -6  10   2       10.71        5.81      3.42 o
  -5  10   2       19.26       21.18      3.63 o
  -4  10   2       32.61       40.50      3.74 o
  -3  10   2        8.51       11.23      2.30 o
  -2  10   2        0.13        2.28      1.60 o
  -1  10   2       41.17       37.06      3.98 o
   0  10   2        2.42        2.15      1.74 o
   1  10   2        0.25        0.87      1.51 o
  -4  11   2       31.98       44.56      8.02 o
  -3  11   2       18.25       17.23      5.59 o
   2 -11   3       10.33        8.80      4.08 o
   3 -11   3        9.20        7.01      2.43 o
   4 -11   3        9.10       12.63      3.13 o
  -3 -10   3        2.61       -2.45      2.45 o
  -2 -10   3       11.81       11.62      4.23 o
   1 -10   3       23.77       27.59      2.88 o
   2 -10   3       35.02       32.65      3.29 o
   3 -10   3       24.67       22.98      2.90 o
   4 -10   3       13.08       12.26      3.95 o
   5 -10   3        0.29        0.73      1.83 o
   6 -10   3        8.14        7.95      2.79 o
  -4  -9   3       14.57       10.39      3.26 o
  -3  -9   3        3.14        8.51      3.60 o
  -2  -9   3        0.01       -0.14      2.72 o
  -1  -9   3        0.52        5.96      2.84 o
   0  -9   3        4.12        2.34      1.35 o
   1  -9   3        3.50        2.54      1.52 o
   2  -9   3       29.09       27.12      2.80 o
   3  -9   3       24.27       26.34      2.76 o
   4  -9   3        6.36       21.71      5.00 o
   5  -9   3       18.18       10.93      2.37 o
   6  -9   3        0.68        2.03      1.81 o
   7  -9   3        5.29        6.28      3.03 o
  -5  -8   3       15.22       12.96      3.47 o
  -4  -8   3        6.75        7.36      2.35 o
  -3  -8   3        9.41        8.69      2.67 o
  -2  -8   3       13.50       16.63      2.70 o
  -1  -8   3       39.28       35.29      2.47 o
   0  -8   3      216.61      222.22      5.17 o
   1  -8   3      131.53      133.89      4.70 o
   2  -8   3       83.83       86.47      5.48 o
   3  -8   3       20.10       15.94      1.91 o
   4  -8   3        0.71        1.03      1.30 o
   5  -8   3      104.72      107.34      4.72 o
   6  -8   3        2.96        4.48      1.79 o
   7  -8   3        0.05        3.63      3.32 o
   8  -8   3        5.23       13.34      5.93 o
  -6  -7   3        6.29        7.18      2.64 o
  -5  -7   3       32.28       31.45      5.96 o
  -4  -7   3        0.34       -0.46      1.69 o
  -3  -7   3        0.94        3.00      1.90 o
  -2  -7   3      162.92      155.60      4.71 o
  -1  -7   3        5.14        5.64      1.01 o
   0  -7   3       17.37       14.82      2.06 o
   1  -7   3      117.97      117.93      4.06 o
   2  -7   3      385.49      380.67      8.35 o
   3  -7   3      134.48      127.70      4.43 o
   4  -7   3        1.86        2.61      1.13 o
   5  -7   3      106.45      108.31      4.34 o
   6  -7   3        0.01       -1.42      1.42 o
   7  -7   3        2.37        3.62      1.65 o
   8  -7   3       11.47       14.28      2.34 o
  -7  -6   3        0.78        0.95      2.13 o
  -6  -6   3        5.64        5.71      2.19 o
  -5  -6   3       44.49       41.95      3.76 o
  -4  -6   3       18.16       17.73      2.48 o
  -3  -6   3       11.82       13.06      1.53 o
  -2  -6   3      232.26      219.94      4.59 o
  -1  -6   3       47.50       39.33      1.72 o
   0  -6   3        0.03        0.22      0.54 o
   1  -6   3       14.41       19.59      1.25 o
   2  -6   3       76.48       72.98      2.96 o
   3  -6   3      164.36      145.06      4.40 o
   4  -6   3        8.80        8.17      1.31 o
   5  -6   3       95.55       95.09      3.84 o
   6  -6   3        9.95        8.83      1.67 o
   7  -6   3        0.28        2.20      1.38 o
   8  -6   3        8.37       11.87      2.28 o
   9  -6   3        0.06        0.84      5.23 o
  -7  -5   3        0.15       -1.64      1.71 o
  -6  -5   3        0.10        0.60      1.52 o
  -5  -5   3        5.53        4.96      1.69 o
  -4  -5   3        0.55        1.28      0.98 o
  -3  -5   3        0.01       -0.65      0.72 o
  -2  -5   3      150.63      153.10      3.46 o
  -1  -5   3      239.15      233.91      4.17 o
   0  -5   3       36.18       32.22      1.42 o
   1  -5   3      216.11      244.80      4.09 o
   2  -5   3       46.37       34.66      1.85 o
   3  -5   3        0.07       -0.89      2.87 o
   4  -5   3       27.51       27.80      1.89 o
   5  -5   3       59.41       62.99      2.97 o
   6  -5   3       28.19       33.37      2.35 o
   7  -5   3       10.18        9.82      1.67 o
   8  -5   3       27.27       37.09      3.39 o
   9  -5   3        2.29        2.97      2.19 o
  -8  -4   3        4.25        3.42      2.90 o
  -7  -4   3        0.41        5.40      1.94 o
  -6  -4   3       28.63       26.92      2.91 o
  -5  -4   3        5.95        5.04      1.72 o
  -4  -4   3        0.64       -1.00      1.42 o
  -3  -4   3       25.27       28.35      1.57 o
  -2  -4   3       48.00       42.10      1.57 o
  -1  -4   3     1712.98     1795.67     16.59 o
   0  -4   3       18.26       22.27      1.03 o
   1  -4   3       16.98       35.78      1.29 o
   2  -4   3      134.10      159.03      2.74 o
   3  -4   3       96.04       91.08      2.97 o
   4  -4   3      176.27      167.52      5.60 o
   5  -4   3      186.12      187.30      4.94 o
   6  -4   3       44.68       44.12      3.65 o
   7  -4   3       24.44       22.39      5.61 o
   8  -4   3        0.00       -1.53      3.84 o
   9  -4   3        9.30        9.88      2.31 o
  -9  -3   3        0.01       -2.32      2.32 o
  -8  -3   3        5.95       10.52      2.48 o
  -7  -3   3       43.81       39.36      3.56 o
  -6  -3   3        0.18        0.84      1.07 o
  -5  -3   3       34.52       31.18      1.78 o
  -4  -3   3        0.10       -0.65      0.65 o
  -3  -3   3        2.51        1.47      0.81 o
  -2  -3   3        5.79        6.51      0.65 o
  -1  -3   3     1446.76     1544.17     14.12 o
   0  -3   3      404.09      394.84      4.74 o
   1  -3   3      993.11     1052.90     10.29 o
   2  -3   3      137.87      132.37      3.55 o
   3  -3   3     1286.39     1477.21     17.03 o
   4  -3   3      225.94      223.61      5.69 o
   5  -3   3      165.20      170.33      4.46 o
   6  -3   3       70.35       60.51      3.37 o
   7  -3   3        0.21        2.09      1.26 o
   8  -3   3        0.32       -0.22      1.39 o
   9  -3   3        0.05        1.40      1.61 o
  -9  -2   3        0.23        1.18      2.08 o
  -8  -2   3       26.93       27.36      3.12 o
  -7  -2   3       83.19       84.15      3.30 o
  -6  -2   3      269.78      261.52      5.56 o
  -5  -2   3      267.85      250.08      5.01 o
  -4  -2   3      102.81       98.08      2.25 o
  -3  -2   3      676.69      682.48      7.34 o
  -2  -2   3      991.29     1076.76     10.26 o
  -1  -2   3     1562.88     1696.84     14.95 o
   0  -2   3      245.71      276.41      3.39 o
   1  -2   3        7.04        8.92      0.52 o
   2  -2   3      636.23      648.83      6.73 o
   3  -2   3      126.80      130.43      2.20 o
   4  -2   3      108.40       97.71      2.93 o
   5  -2   3      148.56      137.16      3.82 o
   6  -2   3       62.89       53.99      3.16 o
   7  -2   3        0.66        1.84      1.12 o
   8  -2   3        0.47       -0.53      1.30 o
   9  -2   3        5.18        5.11      1.98 o
  -9  -1   3        1.47        2.01      1.88 o
  -8  -1   3       11.48       13.24      1.56 o
  -7  -1   3        9.94        7.37      1.29 o
  -6  -1   3        3.73        4.85      0.92 o
  -5  -1   3      615.51      585.09      8.44 o
  -4  -1   3      805.18      876.99     10.61 o
  -3  -1   3        4.09        5.37      0.54 o
  -2  -1   3      696.24      682.89      6.81 o
  -1  -1   3       22.79       22.10      1.09 o
   0  -1   3      142.66      150.76      1.95 o
   1  -1   3      467.21      442.42      4.75 o
   2  -1   3       53.03       46.82      1.49 o
   3  -1   3      100.89      102.87      2.01 o
   4  -1   3       21.54       22.59      1.04 o
   5  -1   3       80.77       70.99      2.75 o
   6  -1   3       95.54       88.31      3.96 o
   7  -1   3       25.08       22.82      2.37 o
   8  -1   3        0.74        1.62      1.75 o
   9  -1   3        2.46        2.18      2.73 o
  -9   0   3        4.87        9.52      5.20 o
  -8   0   3        0.10       -1.06      1.06 o
  -7   0   3       59.63       56.93      3.09 o
  -6   0   3       98.58      100.24      3.10 o
  -5   0   3        6.25        5.06      0.68 o
  -4   0   3      200.69      226.03      9.47 o
  -3   0   3       78.36       63.63      2.15 o
  -2   0   3      345.23      360.55      4.33 o
  -1   0   3     1049.75     1059.80      9.59 o
   0   0   3      555.94      565.18      5.65 o
   1   0   3       25.36       19.61      0.72 o
   2   0   3        0.05        1.72      0.49 o
   3   0   3      186.47      158.71      2.66 o
   4   0   3       24.14       21.97      1.45 o
   5   0   3        2.02        2.78      0.74 o
   6   0   3        2.92        4.39      1.45 o
   7   0   3       10.37        6.74      3.23 o
   8   0   3       50.64       46.52      3.68 o
   9   0   3       18.68       22.37      3.03 o
 -10   1   3        3.55        3.43      6.14 o
  -9   1   3        3.50        4.56      2.84 o
  -8   1   3        0.30        1.56      1.07 o
  -7   1   3       62.52       69.33      2.81 o
  -6   1   3       81.38       76.92      2.40 o
  -5   1   3       38.31       40.19      1.57 o
  -4   1   3       72.08       75.94      2.29 o
  -3   1   3     1821.52     2090.52     18.47 o
  -2   1   3      384.55      358.64      4.31 o
  -1   1   3       81.69      103.36      1.78 o
   0   1   3        8.96        9.37      0.55 o
   1   1   3      218.94      192.89      2.79 o
   2   1   3      430.68      411.23      4.84 o
   3   1   3       48.19       61.15      1.58 o
   4   1   3      185.91      191.01      4.64 o
   5   1   3       89.70       93.88      2.92 o
   6   1   3       17.51       23.31      4.78 o
   7   1   3        0.47       -1.55      1.55 o
   8   1   3       10.70       12.25      2.34 o
 -10   2   3       14.73       18.19      2.80 o
  -9   2   3       43.63       55.83      3.86 o
  -8   2   3        9.52       11.86      3.95 o
  -7   2   3        6.79        7.30      1.14 o
  -6   2   3        2.77        3.81      1.25 o
  -5   2   3       11.59       14.29      1.02 o
  -4   2   3      150.64      158.36      3.06 o
  -3   2   3     2282.48     2597.61     22.64 o
  -2   2   3        4.55        0.96      0.39 o
  -1   2   3       12.08        9.52      0.68 o
   0   2   3      336.34      395.93      4.63 o
   1   2   3       62.18       53.99      1.45 o
   2   2   3        2.56        4.46      0.50 o
   3   2   3      178.89      168.18      2.91 o
   4   2   3        6.86        8.40      0.98 o
   5   2   3        7.65        5.71      2.18 o
   6   2   3        1.36        1.71      1.54 o
   7   2   3        0.71        3.36      2.78 o
   8   2   3       11.66       12.86      8.37 o
 -10   3   3       11.68       15.80      2.57 o
  -9   3   3       10.10       10.00      2.11 o
  -8   3   3       10.26       12.24      1.95 o
  -7   3   3        5.40        8.74      1.35 o
  -6   3   3       39.49       39.15      1.75 o
  -5   3   3       63.88       67.26      2.13 o
  -4   3   3      176.98      178.76      3.69 o
  -3   3   3     2011.49     2229.09     22.26 o
  -2   3   3     1345.65     1480.10     15.73 o
  -1   3   3      205.29      205.91      3.71 o
   0   3   3      379.73      403.39      5.71 o
   1   3   3      265.92      264.12      3.93 o
   2   3   3        4.55        4.89      0.60 o
   3   3   3       51.81       59.04      2.68 o
   4   3   3      178.87      181.74      4.30 o
   5   3   3        3.29        3.98      1.05 o
   6   3   3        0.10        0.45      1.08 o
   7   3   3        1.01        1.61      1.43 o
   8   3   3        1.17        0.42      2.03 o
 -10   4   3       22.68       29.44      3.73 o
  -9   4   3       71.18       83.35      8.82 o
  -8   4   3       23.45       27.66      2.70 o
  -7   4   3        4.89        7.44      2.35 o
  -6   4   3       40.12       48.75      2.57 o
  -5   4   3        9.84        7.97      0.90 o
  -4   4   3        0.73        0.30      0.53 o
  -3   4   3      127.62      155.09      3.02 o
  -2   4   3      230.65      202.03      4.02 o
  -1   4   3       82.78       71.97      2.21 o
   0   4   3        1.34        3.30      0.52 o
   1   4   3      114.46      113.97      2.59 o
   2   4   3       62.03       63.85      1.96 o
   3   4   3        2.50        3.68      0.85 o
   4   4   3      145.84      149.35      4.13 o
   5   4   3        6.77        8.72      1.32 o
   6   4   3        0.09        0.24      1.16 o
   7   4   3        0.22        1.81      3.14 o
 -10   5   3       12.62        9.58      2.88 o
  -9   5   3        4.12        8.41      2.23 o
  -8   5   3        7.80        8.62      5.70 o
  -7   5   3       17.65       24.67      5.80 o
  -6   5   3       44.44       47.82      3.11 o
  -5   5   3        0.02        0.79      0.70 o
  -4   5   3       53.33       54.51      2.70 o
  -3   5   3       56.41       56.90      2.16 o
  -2   5   3      304.60      295.18      5.39 o
  -1   5   3       50.86       55.32      2.12 o
   0   5   3        6.28        6.15      0.81 o
   1   5   3      103.29       95.78      2.94 o
   2   5   3      185.02      181.37      6.70 o
   3   5   3       45.88       44.45      2.49 o
   4   5   3      103.67      103.15      3.96 o
   5   5   3        4.96        7.00      1.44 o
   6   5   3        6.13        7.86      1.66 o
   7   5   3        1.02       -0.67      1.83 o
  -9   6   3       10.90       14.72      2.97 o
  -8   6   3       21.21       15.97      3.98 o
  -7   6   3       65.30       61.30      5.39 o
  -6   6   3       34.60       34.22      2.87 o
  -5   6   3      146.61      142.13      5.53 o
  -4   6   3       16.62       16.34      1.36 o
  -3   6   3        0.50        1.38      0.75 o
  -2   6   3        4.40        3.25      0.83 o
  -1   6   3        3.94        6.41      1.47 o
   0   6   3      161.70      158.81      5.00 o
   1   6   3      103.23       96.31      3.21 o
   2   6   3      109.75       98.09      3.83 o
   3   6   3        1.02        0.51      1.38 o
   4   6   3        9.45       10.67      1.64 o
   5   6   3       71.87       76.25      4.73 o
   6   6   3        0.33        2.52      1.67 o
  -9   7   3       16.10       12.24      2.80 o
  -8   7   3        2.72        3.95      2.04 o
  -7   7   3       24.40       25.83      2.85 o
  -6   7   3       22.56       28.95      3.58 o
  -5   7   3       86.71       87.60      4.60 o
  -4   7   3        6.47        5.39      1.54 o
  -3   7   3       14.59       18.07      1.54 o
  -2   7   3      164.83      173.16      4.53 o
  -1   7   3        3.00        1.23      0.89 o
   0   7   3      108.79      105.79      3.03 o
   1   7   3       66.80       70.35      3.42 o
   2   7   3        9.31        8.74      1.50 o
   3   7   3        4.97        6.30      1.58 o
   4   7   3       26.48       28.12      2.48 o
   5   7   3        0.27       -0.24      1.51 o
  -8   8   3        0.13       -1.27      3.16 o
  -7   8   3       20.59       22.11      3.05 o
  -6   8   3       17.13       16.91      2.62 o
  -5   8   3       13.30       12.52      3.02 o
  -4   8   3        3.13        2.70      1.47 o
  -3   8   3        0.41        0.09      0.99 o
  -2   8   3       32.90       38.42      2.99 o
  -1   8   3       29.98       32.19      2.10 o
   0   8   3       57.71       52.48      3.13 o
   1   8   3       19.26       18.76      2.06 o
   2   8   3        1.03       -0.39      1.12 o
   3   8   3        2.53        2.51      1.33 o
   4   8   3        1.82        2.78      1.50 o
  -7   9   3        4.55        5.19      5.86 o
  -6   9   3       31.68       31.68      3.34 o
  -5   9   3        8.98       10.32      2.50 o
  -4   9   3        0.18        1.17      1.82 o
  -3   9   3       68.50       69.91      4.46 o
  -2   9   3       53.67       51.32      3.93 o
  -1   9   3        8.33        7.82      1.46 o
   0   9   3       62.79       54.56      3.41 o
   1   9   3       19.13       15.91      2.08 o
   2   9   3        0.11       -0.72      1.30 o
   3   9   3        0.20        0.97      1.53 o
  -5  10   3        0.04        0.56      2.75 o
  -4  10   3        7.10       14.25      2.54 o
  -3  10   3       49.39       51.47      4.08 o
  -2  10   3       10.86        5.96      3.92 o
  -1  10   3       10.22       10.67      2.35 o
   0  10   3       16.75       15.85      2.30 o
   1  10   3        3.75        4.46      2.18 o
  -3  11   3       18.08       20.94      6.08 o
   2 -11   4        0.14        1.94      5.11 o
   3 -11   4       16.78       26.88      6.87 o
   1 -10   4       13.54       15.51      4.83 o
   2 -10   4        0.10       -2.77      3.40 o
   3 -10   4       10.61       16.52      2.60 o
   4 -10   4       55.49       57.01      4.16 o
   5 -10   4        0.67        1.54      2.16 o
   6 -10   4        0.11        2.32      2.51 o
  -4  -9   4        3.12        0.26      2.55 o
  -3  -9   4       53.60       54.63      5.17 o
  -2  -9   4        4.38        1.35      2.35 o
  -1  -9   4        8.95        7.56      3.67 o
   0  -9   4        5.38        5.72      3.07 o
   1  -9   4       15.46       14.10      3.85 o
   2  -9   4        2.20        0.61      1.55 o
   3  -9   4       16.14       11.31      2.29 o
   4  -9   4       53.93       45.93      3.61 o
   5  -9   4        3.70        4.76      2.76 o
   6  -9   4        0.17        3.35      1.84 o
   7  -9   4        0.91        1.69      2.36 o
  -5  -8   4        0.03        0.19      3.57 o
  -4  -8   4        1.20        0.78      3.16 o
  -3  -8   4       12.12        7.85      3.88 o
  -2  -8   4       92.29       77.54      4.72 o
  -1  -8   4        0.20       -1.24      1.24 o
   0  -8   4       10.80        9.56      3.05 o
   1  -8   4       17.11       15.58      1.80 o
   2  -8   4        7.49        7.64      1.52 o
   3  -8   4       95.22       90.92      5.29 o
   4  -8   4      120.89      117.95      6.12 o
   5  -8   4       18.30       16.99      2.14 o
   6  -8   4        2.24        2.35      2.17 o
   7  -8   4        3.31        2.53      1.94 o
   8  -8   4        7.11        5.78      4.31 o
  -6  -7   4        0.41       -1.35      2.18 o
  -5  -7   4        0.61       -0.11      2.15 o
  -4  -7   4       14.09       13.12      2.48 o
  -3  -7   4       37.98       41.93      3.56 o
  -2  -7   4        0.10        0.01      1.84 o
  -1  -7   4      158.76      149.74      4.80 o
   0  -7   4      133.42      137.47      3.32 o
   1  -7   4        3.16        5.74      2.68 o
   2  -7   4       18.16       23.36      1.97 o
   3  -7   4       90.75       92.40      3.78 o
   4  -7   4       79.90       78.91      3.66 o
   5  -7   4        5.68        3.95      1.36 o
   6  -7   4        9.60        9.91      1.84 o
   7  -7   4        4.65        6.80      1.85 o
   8  -7   4        0.15       -1.78      1.83 o
  -7  -6   4       23.68       25.06      5.92 o
  -6  -6   4        1.61        2.55      1.97 o
  -5  -6   4        1.08        4.86      1.88 o
  -4  -6   4       13.36       17.14      3.71 o
  -3  -6   4        0.53        1.30      2.06 o
  -2  -6   4       78.63       76.55      3.28 o
  -1  -6   4      156.85      151.61      3.42 o
   0  -6   4       51.46       48.60      2.17 o
   1  -6   4       41.29       38.66      2.11 o
   2  -6   4       65.60       59.71      3.63 o
   3  -6   4      165.22      168.83      4.84 o
   4  -6   4       98.08       95.06      3.72 o
   5  -6   4       18.99       15.67      3.23 o
   6  -6   4        0.27        1.43      1.21 o
   7  -6   4        0.71        1.51      1.58 o
   8  -6   4        0.65        2.87      2.05 o
  -7  -5   4        1.82        0.90      1.93 o
  -6  -5   4        1.33        0.29      1.63 o
  -5  -5   4        0.02       -0.62      4.97 o
  -4  -5   4        4.08        2.25      1.44 o
  -3  -5   4        5.71        6.23      1.61 o
  -2  -5   4      153.03      152.45      5.08 o
  -1  -5   4      454.63      460.27      6.23 o
   0  -5   4      374.46      394.34      5.59 o
   1  -5   4       94.01       99.31      2.50 o
   2  -5   4      145.39      156.16      4.53 o
   3  -5   4       29.91       32.37      1.94 o
   4  -5   4       45.80       45.52      2.43 o
   5  -5   4       21.95       24.44      1.98 o
   6  -5   4       34.37       37.82      2.55 o
   7  -5   4        0.02        2.04      1.52 o
   8  -5   4        0.03       -0.23      1.59 o
   9  -5   4        4.99        0.30      5.76 o
  -8  -4   4       18.89       20.15      3.13 o
  -7  -4   4       11.53       12.69      2.43 o
  -6  -4   4        0.26       -0.83      1.48 o
  -5  -4   4       38.00       31.79      3.93 o
  -4  -4   4       45.20       39.01      3.11 o
  -3  -4   4      118.15      130.25      2.85 o
  -2  -4   4      232.64      217.82      3.71 o
  -1  -4   4      109.07      110.17      2.35 o
   0  -4   4       65.43       66.69      1.81 o
   1  -4   4      372.78      367.65      5.03 o
   2  -4   4      280.25      290.38      4.14 o
   3  -4   4       36.62       25.64      1.60 o
   4  -4   4       11.46       11.07      1.21 o
   5  -4   4        6.25        6.47      1.17 o
   6  -4   4       56.72       52.87      2.83 o
   7  -4   4       33.65       33.76      3.00 o
   8  -4   4       13.12       15.92      3.05 o
   9  -4   4        0.60        2.70      1.88 o
  -9  -3   4        1.72        0.24      2.41 o
  -8  -3   4       11.70        6.96      2.19 o
  -7  -3   4        3.49        5.85      1.94 o
  -6  -3   4        8.45        9.24      2.89 o
  -5  -3   4        3.04        0.91      3.06 o
  -4  -3   4       17.23       21.46      1.35 o
  -3  -3   4       87.98       83.59      2.07 o
  -2  -3   4        0.91        1.03      0.69 o
  -1  -3   4       76.78       78.48      1.72 o
   0  -3   4       35.96       26.66      1.01 o
   1  -3   4      651.93      799.29      8.40 o
   2  -3   4      492.91      445.05      5.88 o
   3  -3   4       96.59       94.23      2.90 o
   4  -3   4       48.44       38.51      1.98 o
   5  -3   4        3.22        3.52      1.36 o
   6  -3   4       45.73       43.34      2.50 o
   7  -3   4        0.58        1.14      1.28 o
   8  -3   4        2.37        3.47      1.56 o
   9  -3   4        0.52        1.81      1.90 o
  -9  -2   4        7.33        4.22      2.30 o
  -8  -2   4        0.52        1.50      3.02 o
  -7  -2   4       20.41       18.18      2.54 o
  -6  -2   4      225.96      215.95      7.57 o
  -5  -2   4      367.41      378.47      7.99 o
  -4  -2   4      280.08      275.35      4.18 o
  -3  -2   4      470.64      453.44      6.33 o
  -2  -2   4      178.62      184.14      2.67 o
  -1  -2   4       90.03       87.54      2.54 o
   0  -2   4       13.82        9.72      0.55 o
   1  -2   4        5.59        4.82      0.47 o
   2  -2   4      169.70      185.46      2.86 o
   3  -2   4      383.56      380.94      4.82 o
   4  -2   4        0.34        0.39      0.76 o
   5  -2   4       24.43       21.16      2.97 o
   6  -2   4       12.29        8.63      3.31 o
   7  -2   4       69.96       67.97      5.19 o
   8  -2   4        3.31        3.74      2.14 o
   9  -2   4        2.71        2.19      1.95 o
  -9  -1   4        2.21        2.69      1.95 o
  -8  -1   4        1.55        1.39      1.52 o
  -7  -1   4      176.81      171.44      6.88 o
  -6  -1   4       77.28       72.08      2.68 o
  -5  -1   4       42.04       40.75      1.59 o
  -4  -1   4     1637.14     1629.57     15.39 o
  -3  -1   4       89.83       87.03      1.83 o
  -2  -1   4       13.29       13.11      1.04 o
  -1  -1   4       48.97       36.23      1.52 o
   0  -1   4       19.31       18.01      0.66 o
   1  -1   4      649.23      655.71      6.82 o
   2  -1   4      206.61      177.88      2.80 o
   3  -1   4      532.34      575.19      6.82 o
   4  -1   4      180.41      168.10      3.07 o
   5  -1   4       11.62       10.70      1.47 o
   6  -1   4        0.63       -0.10      1.29 o
   7  -1   4        0.00        3.39      1.39 o
   8  -1   4        2.78        1.39      1.39 o
   9  -1   4        0.28        0.40      3.95 o
  -9   0   4        1.93        2.09      1.82 o
  -8   0   4        1.92        0.81      1.77 o
  -7   0   4        6.38        6.90      1.14 o
  -6   0   4       15.20       13.75      1.29 o
  -5   0   4        5.38        7.78      0.83 o
  -4   0   4      854.02      921.53      9.77 o
  -3   0   4       42.21       34.26      1.17 o
  -2   0   4      171.16      168.79      2.56 o
  -1   0   4       29.37       23.17      0.79 o
   0   0   4      142.11      128.40      2.13 o
   1   0   4       53.46       44.99      1.23 o
   2   0   4       49.32       41.23      1.65 o
   3   0   4        2.42        2.74      0.47 o
   4   0   4        5.70        4.90      0.64 o
   5   0   4        0.40       -0.53      0.69 o
   6   0   4       41.14       39.80      4.31 o
   7   0   4       31.79       32.63      3.69 o
   8   0   4       21.08       20.77      2.72 o
 -10   1   4        0.01        4.08      5.93 o
  -9   1   4        0.31        0.45      4.39 o
  -8   1   4       13.68       14.55      1.58 o
  -7   1   4       42.42       37.54      2.14 o
  -6   1   4      135.91      134.06      3.27 o
  -5   1   4       52.38       50.18      1.78 o
  -4   1   4      366.06      344.03      4.92 o
  -3   1   4        5.95        6.31      0.61 o
  -2   1   4      188.61      195.31      2.99 o
  -1   1   4      363.22      351.17      4.21 o
   0   1   4     1639.72     1803.09     15.91 o
   1   1   4      136.95      132.02      2.39 o
   2   1   4      261.82      306.00      4.20 o
   3   1   4      320.67      302.22      4.34 o
   4   1   4        5.91        8.46      0.93 o
   5   1   4        8.47        5.22      0.93 o
   6   1   4       23.23       28.01      1.89 o
   7   1   4       18.63       22.68      2.63 o
   8   1   4        9.80        7.57      2.31 o
 -10   2   4        1.54        0.59      5.68 o
  -9   2   4        0.40        3.95      4.98 o
  -8   2   4       12.99       15.80      2.03 o
  -7   2   4       10.52        9.25      1.22 o
  -6   2   4        0.44        1.29      0.71 o
  -5   2   4        0.01        1.49      0.59 o
  -4   2   4      161.78      154.27      3.40 o
  -3   2   4       31.32       37.16      1.67 o
  -2   2   4      483.60      526.13      6.21 o
  -1   2   4       95.96       96.59      2.00 o
   0   2   4      477.31      466.73      5.53 o
   1   2   4     1373.11     1449.13     13.53 o
   2   2   4       52.97       60.35      1.71 o
   3   2   4      223.92      218.42      3.64 o
   4   2   4        0.61        1.09      0.78 o
   5   2   4       12.26       12.88      1.75 o
   6   2   4       14.02       15.79      1.60 o
   7   2   4        1.73        1.16      2.85 o
   8   2   4        0.25       -0.92      1.98 o
 -10   3   4        8.07       12.63      7.03 o
  -9   3   4        1.00       -0.21      1.73 o
  -8   3   4       36.33       33.41      2.81 o
  -7   3   4       11.42       11.64      1.17 o
  -6   3   4       49.54       48.18      2.13 o
  -5   3   4      415.82      420.25      6.23 o
  -4   3   4      132.74      137.34      3.02 o
  -3   3   4        1.25        1.25      0.47 o
  -2   3   4      151.98      156.84      3.36 o
  -1   3   4      142.22      129.55      2.93 o
   0   3   4      309.94      287.55      6.21 o
   1   3   4      543.04      553.85      6.66 o
   2   3   4       21.27       20.47      1.10 o
   3   3   4       14.23       14.96      1.20 o
   4   3   4        7.32        6.83      1.06 o
   5   3   4       54.44       53.86      2.57 o
   6   3   4        7.20        9.32      1.46 o
   7   3   4        3.78        6.49      1.61 o
   8   3   4        3.98        6.77      6.86 o
  -9   4   4        9.39        6.84      2.26 o
  -8   4   4       29.23       31.70      2.83 o
  -7   4   4       14.82       17.96      2.05 o
  -6   4   4       26.10       24.50      1.62 o
  -5   4   4       45.48       48.18      2.14 o
  -4   4   4       22.22       26.05      1.50 o
  -3   4   4        9.03        9.01      0.92 o
  -2   4   4        8.47        9.95      0.92 o
  -1   4   4       96.14      102.44      2.80 o
   0   4   4       26.30       23.79      1.94 o
   1   4   4       83.56       85.72      2.64 o
   2   4   4       39.03       37.15      1.79 o
   3   4   4       27.47       27.10      1.66 o
   4   4   4       27.34       27.47      1.89 o
   5   4   4       45.71       50.25      2.65 o
   6   4   4        0.03        2.89      1.31 o
   7   4   4        0.09        1.60      1.69 o
 -10   5   4       23.31       25.94      3.77 o
  -9   5   4        1.71        8.47      2.45 o
  -8   5   4       15.46       14.29      2.22 o
  -7   5   4        0.18        1.11      2.06 o
  -6   5   4        3.44        5.48      2.25 o
  -5   5   4      119.98      115.74      5.03 o
  -4   5   4       64.08       56.87      2.36 o
  -3   5   4      119.23      129.78      3.56 o
  -2   5   4        1.21        0.51      1.06 o
  -1   5   4      247.55      226.13      4.71 o
   0   5   4       83.99       81.08      2.77 o
   1   5   4       32.73       30.00      1.71 o
   2   5   4       33.78       31.26      2.09 o
   3   5   4        8.00       11.89      1.48 o
   4   5   4        0.05       -0.48      0.94 o
   5   5   4       36.95       37.57      4.27 o
   6   5   4        0.67        1.28      1.53 o
   7   5   4        0.45        2.39      3.46 o
  -9   6   4        1.10        4.88      2.33 o
  -8   6   4       29.39       36.65      3.36 o
  -7   6   4        7.78        6.66      4.05 o
  -6   6   4        1.62        3.73      1.69 o
  -5   6   4        1.55        4.61      1.02 o
  -4   6   4       20.30       20.42      1.56 o
  -3   6   4       74.26       73.13      2.81 o
  -2   6   4       85.48       87.06      3.05 o
  -1   6   4      115.32      119.99      3.95 o
   0   6   4       24.77       28.65      1.85 o
   1   6   4       63.38       57.05      2.96 o
   2   6   4      160.25      142.91      4.79 o
   3   6   4      108.73      107.51      4.28 o
   4   6   4       15.11       15.28      1.87 o
   5   6   4        4.84        9.83      2.62 o
   6   6   4        9.03       12.63      3.26 o
  -9   7   4        4.11        4.33      2.29 o
  -8   7   4       43.40       50.81      4.11 o
  -7   7   4       26.50       32.76      3.28 o
  -6   7   4        1.61       -1.31      1.97 o
  -5   7   4        0.08       -0.16      1.28 o
  -4   7   4      157.80      151.42      5.45 o
  -3   7   4       44.68       45.16      2.38 o
  -2   7   4       62.36       64.36      2.82 o
  -1   7   4      215.71      206.31      5.12 o
   0   7   4       47.55       44.71      2.43 o
   1   7   4        0.13        0.66      1.10 o
   2   7   4        1.97        2.76      1.24 o
   3   7   4        1.03        2.93      1.30 o
   4   7   4       10.81       10.63      1.79 o
   5   7   4       11.14        9.14      2.34 o
  -8   8   4       12.81       11.68      2.67 o
  -7   8   4       22.83       22.38      5.42 o
  -6   8   4        2.22        1.99      2.41 o
  -5   8   4        2.31       -0.28      1.51 o
  -4   8   4       13.59       19.20      3.31 o
  -3   8   4        0.26       -0.76      1.01 o
  -2   8   4        0.35        3.51      1.32 o
  -1   8   4      121.03      128.05      4.22 o
   0   8   4        0.01        0.08      3.38 o
   1   8   4       11.30        8.19      1.57 o
   2   8   4        5.93        2.67      1.38 o
   3   8   4        0.21       -1.12      1.25 o
  -7   9   4       38.21       41.66      4.21 o
  -6   9   4        1.10       16.33      5.31 o
  -5   9   4        8.35       10.80      2.26 o
  -4   9   4        3.78        2.04      1.83 o
  -3   9   4       17.07       14.88      2.41 o
  -2   9   4        8.91       12.87      2.16 o
  -1   9   4       71.02       71.99      3.82 o
   0   9   4        0.52       -0.10      1.36 o
   1   9   4        0.00        0.49      1.44 o
   2   9   4        0.96       -0.30      3.02 o
  -5  10   4       23.91       17.96      5.03 o
  -4  10   4        5.86        1.79      3.64 o
  -3  10   4        2.56        2.78      3.23 o
  -2  10   4        8.92        3.91      2.01 o
  -1  10   4       10.73        7.96      1.85 o
   0  10   4        6.93        6.79      1.86 o
   1 -11   5        2.29        3.01      4.36 o
   2 -11   5        4.98       -0.99      5.07 o
   1 -10   5        4.45        1.87      3.17 o
   2 -10   5       32.24       31.82      5.83 o
   3 -10   5       18.87       15.61      5.01 o
   4 -10   5        3.47        0.27      3.80 o
   5 -10   5       21.46       29.60      3.87 o
  -4  -9   5       14.96       16.06      3.29 o
  -3  -9   5        2.38        6.46      2.51 o
  -2  -9   5       70.56       79.18      6.08 o
  -1  -9   5       19.99       14.71      5.20 o
   0  -9   5        0.14       -2.21      2.22 o
   1  -9   5        1.80        0.97      2.54 o
   2  -9   5       16.09       17.63      3.61 o
   3  -9   5        3.77        3.24      2.68 o
   4  -9   5        0.98        0.36      1.73 o
   5  -9   5       13.99       10.58      3.47 o
   6  -9   5        2.72        5.27      2.23 o
  -5  -8   5        2.58       -2.20      2.20 o
  -4  -8   5        0.25        0.95      2.29 o
  -3  -8   5       30.52       26.81      5.16 o
  -2  -8   5        4.63        4.38      2.31 o
  -1  -8   5        7.91        5.35      2.25 o
   0  -8   5        1.57        1.78      1.99 o
   1  -8   5       43.38       40.48      6.85 o
   2  -8   5       51.27       56.82      9.30 o
   3  -8   5       33.47       32.50      2.54 o
   4  -8   5        2.42        3.46      1.98 o
   5  -8   5       13.68       15.16      2.79 o
   6  -8   5        0.00       -1.28      1.85 o
   7  -8   5        0.43       -1.91      1.91 o
  -6  -7   5        3.92        3.28      2.51 o
  -5  -7   5        4.30        5.62      2.36 o
  -4  -7   5        0.34       -0.17      1.70 o
  -3  -7   5        0.14       -1.05      1.53 o
  -2  -7   5       62.55       60.56      4.09 o
  -1  -7   5       18.00       17.24      1.83 o
   0  -7   5       26.84       24.86      4.49 o
   1  -7   5      150.48      155.27      7.54 o
   2  -7   5       40.78       44.92      2.63 o
   3  -7   5       15.20       12.05      1.57 o
   4  -7   5       13.30       16.80      1.97 o
   5  -7   5       11.25       12.40      1.80 o
   6  -7   5        0.50       -0.48      1.44 o
   7  -7   5        5.61        7.67      2.20 o
   8  -7   5       13.07       14.31      2.98 o
  -7  -6   5        4.79        7.98      6.11 o
  -6  -6   5       20.61       20.92      3.22 o
  -5  -6   5        2.27       -0.26      4.47 o
  -4  -6   5        1.83        1.47      1.81 o
  -3  -6   5       11.81        9.12      1.77 o
  -2  -6   5        0.34        0.79      1.21 o
  -1  -6   5       27.53       24.83      2.08 o
   0  -6   5       57.45       55.97      2.93 o
   1  -6   5      510.79      506.04     10.47 o
   2  -6   5       71.37       56.25      2.68 o
   3  -6   5       58.86       53.72      2.73 o
   4  -6   5        3.92        1.39      1.01 o
   5  -6   5       33.91       39.64      2.60 o
   6  -6   5        0.73        2.61      2.20 o
   7  -6   5        0.95        1.93      1.93 o
   8  -6   5        3.39        6.11      2.30 o
  -7  -5   5        0.37       -0.14      3.29 o
  -6  -5   5       17.35       18.21      2.94 o
  -5  -5   5        1.07        1.58      1.56 o
  -4  -5   5        0.00        1.60      1.48 o
  -3  -5   5       47.76       42.67      2.47 o
  -2  -5   5       82.48       84.26      3.33 o
  -1  -5   5       21.34       18.55      1.66 o
   0  -5   5      178.85      194.50      3.64 o
   1  -5   5      355.59      357.51      5.41 o
   2  -5   5      161.34      166.86      4.42 o
   3  -5   5        4.78        6.22      1.03 o
   4  -5   5        0.15        1.09      1.17 o
   5  -5   5        0.33        0.06      0.94 o
   6  -5   5       15.69       15.32      1.79 o
   7  -5   5        4.08        5.17      1.84 o
   8  -5   5        5.17        4.02      2.08 o
  -8  -4   5       12.89       12.15      4.35 o
  -7  -4   5       25.37       19.20      3.03 o
  -6  -4   5       20.43       21.45      7.31 o
  -5  -4   5       24.82       22.35      2.65 o
  -4  -4   5        9.95       12.08      1.90 o
  -3  -4   5        0.17       -0.03      0.84 o
  -2  -4   5      198.08      208.19      5.06 o
  -1  -4   5      451.69      472.87      5.98 o
   0  -4   5        1.59        3.04      0.66 o
   1  -4   5      113.05      110.52      2.48 o
   2  -4   5       78.92       80.80      2.74 o
   3  -4   5       39.31       48.71      2.25 o
   4  -4   5       23.19       23.61      2.02 o
   5  -4   5       97.37       90.04      3.85 o
   6  -4   5       11.53       10.55      1.61 o
   7  -4   5       14.18       14.33      3.46 o
   8  -4   5        6.86        5.73      1.97 o
  -8  -3   5       60.58       56.36      4.62 o
  -7  -3   5       10.24        5.61      3.35 o
  -6  -3   5        1.32       -0.21      1.38 o
  -5  -3   5      100.03       90.20      4.76 o
  -4  -3   5       19.22       17.58      1.56 o
  -3  -3   5       60.48       52.90      2.45 o
  -2  -3   5       96.03       88.53      4.48 o
  -1  -3   5       27.93       25.16      0.91 o
   0  -3   5       59.18       52.59      1.47 o
   1  -3   5        0.20       -0.13      0.57 o
   2  -3   5      101.34       88.03      2.00 o
   3  -3   5       56.74       74.34      2.67 o
   4  -3   5       59.46       62.64      2.64 o
   5  -3   5       23.95       23.39      1.85 o
   6  -3   5       38.05       33.93      4.42 o
   7  -3   5        4.10        0.27      3.28 o
   8  -3   5        1.91        5.51      1.82 o
  -9  -2   5        7.01        7.74      2.53 o
  -8  -2   5       32.51       28.15      3.27 o
  -7  -2   5        0.26       -0.01      1.43 o
  -6  -2   5        1.07        4.02      1.58 o
  -5  -2   5      130.35      135.47      6.18 o
  -4  -2   5       29.77       28.72      1.86 o
  -3  -2   5      210.48      214.70      8.18 o
  -2  -2   5      256.79      287.38      5.60 o
  -1  -2   5      475.23      489.17      7.62 o
   0  -2   5      132.89      152.43      2.49 o
   1  -2   5       33.64       36.64      1.20 o
   2  -2   5      130.54      141.47      2.60 o
   3  -2   5       13.12       14.37      0.89 o
   4  -2   5       73.49       67.98      2.63 o
   5  -2   5      274.99      275.11      6.05 o
   6  -2   5       74.35       79.10      4.06 o
   7  -2   5       15.29       14.69      2.12 o
   8  -2   5        8.70        8.56      2.09 o
  -9  -1   5        5.03        3.80      2.06 o
  -8  -1   5        0.00       -0.20      1.53 o
  -7  -1   5       20.13       16.46      2.49 o
  -6  -1   5      254.80      243.54     10.24 o
  -5  -1   5       89.52       89.10      5.17 o
  -4  -1   5        1.47        1.41      0.56 o
  -3  -1   5      105.74      111.86      2.14 o
  -2  -1   5       99.52       84.76      2.71 o
  -1  -1   5       24.57       23.35      1.34 o
   0  -1   5      619.59      624.79      6.72 o
   1  -1   5       87.44       87.33      1.89 o
   2  -1   5      108.55       97.07      2.12 o
   3  -1   5       33.71       26.44      1.13 o
   4  -1   5       14.93       13.37      0.95 o
   5  -1   5       21.48       21.62      2.02 o
   6  -1   5       88.60       89.39      6.47 o
   7  -1   5       46.20       47.28      3.67 o
   8  -1   5        0.03       -1.14      1.45 o
  -9   0   5        1.49        1.30      2.86 o
  -8   0   5        1.54        5.17      1.81 o
  -7   0   5        4.52        2.92      1.53 o
  -6   0   5       67.82       69.11      5.93 o
  -5   0   5       66.10       64.60      2.05 o
  -4   0   5       36.25       34.65      1.79 o
  -3   0   5      495.57      500.32      8.00 o
  -2   0   5       49.30       57.13      1.35 o
  -1   0   5       18.12       18.04      0.75 o
   0   0   5      459.97      531.73      6.01 o
   1   0   5        9.03        6.67      0.57 o
   2   0   5       55.68       60.96      1.67 o
   3   0   5       25.62       19.49      1.02 o
   4   0   5       17.23       20.46      1.18 o
   5   0   5        5.75        3.29      1.10 o
   6   0   5       28.29       22.70      2.25 o
   7   0   5        9.60       11.34      3.69 o
   8   0   5        0.03       -0.78      1.69 o
 -10   1   5        6.07        3.46      6.31 o
  -9   1   5       19.92       25.62      6.99 o
  -8   1   5        4.52        5.71      1.71 o
  -7   1   5       37.88       41.40      3.23 o
  -6   1   5      233.62      226.46      4.47 o
  -5   1   5       49.06       44.57      1.75 o
  -4   1   5        1.48        1.16      0.51 o
  -3   1   5      332.45      347.71      4.81 o
  -2   1   5       13.45       11.93      0.71 o
  -1   1   5      285.16      317.94      4.38 o
   0   1   5       23.77       22.05      0.98 o
   1   1   5      418.65      443.26      5.52 o
   2   1   5       24.50       21.42      1.04 o
   3   1   5       34.81       41.22      1.84 o
   4   1   5      151.84      140.63      3.57 o
   5   1   5        7.98       10.92      1.21 o
   6   1   5        3.93        6.10      3.50 o
   7   1   5        1.53        1.53      3.06 o
   8   1   5       10.05        5.97      1.84 o
 -10   2   5        7.28       16.46      6.87 o
  -9   2   5       11.06       18.77      5.78 o
  -8   2   5       10.62       10.05      5.17 o
  -7   2   5       35.42       34.01      1.83 o
  -6   2   5       14.04       14.02      1.22 o
  -5   2   5        0.02        0.84      0.60 o
  -4   2   5       48.67       53.49      1.81 o
  -3   2   5       68.01       62.55      1.84 o
  -2   2   5      119.54      113.72      2.38 o
  -1   2   5       80.88       75.38      1.87 o
   0   2   5       12.64       21.11      1.05 o
   1   2   5      583.12      654.90      7.51 o
   2   2   5      169.81      169.64      3.24 o
   3   2   5        7.91       10.30      1.65 o
   4   2   5      187.55      179.92      4.30 o
   5   2   5        4.30        0.86      0.85 o
   6   2   5        4.33        6.30      1.22 o
   7   2   5        4.33        8.01      1.89 o
   8   2   5        0.36       -1.66      5.37 o
  -8   3   5        0.70       -3.34      3.62 o
  -7   3   5       14.94       18.64      1.51 o
  -6   3   5       32.54       31.38      1.70 o
  -5   3   5       97.84       99.06      2.78 o
  -4   3   5       84.30       77.52      2.37 o
  -3   3   5      266.25      266.29      5.34 o
  -2   3   5      614.21      623.27      8.44 o
  -1   3   5      224.97      229.76      4.29 o
   0   3   5        6.49        5.11      0.67 o
   1   3   5       14.79        9.03      0.82 o
   2   3   5       16.68       17.99      1.11 o
   3   3   5        0.00       -0.22      0.61 o
   4   3   5      160.73      173.76      4.48 o
   5   3   5        1.49        3.86      1.09 o
   6   3   5        0.26        0.20      1.76 o
   7   3   5        2.20        3.13      4.06 o
  -8   4   5        2.61        2.65      1.58 o
  -7   4   5        5.59        2.99      1.40 o
  -6   4   5        0.02        1.30      0.82 o
  -5   4   5        1.03        1.93      0.77 o
  -4   4   5       16.98       24.50      1.54 o
  -3   4   5      266.39      267.46      5.21 o
  -2   4   5       82.56       72.79      2.47 o
  -1   4   5      122.41       98.87      2.86 o
   0   4   5       13.78       15.09      1.82 o
   1   4   5       94.91       87.41      2.76 o
   2   4   5       47.01       51.03      2.55 o
   3   4   5        0.94        0.62      1.40 o
   4   4   5       23.44       26.51      2.49 o
   5   4   5       16.95       17.36      1.83 o
   6   4   5        0.11        0.07      1.29 o
   7   4   5        0.10        3.26      2.66 o
  -9   5   5       17.07       17.69      3.20 o
  -8   5   5        0.00        2.39      2.93 o
  -7   5   5        8.82        7.93      1.74 o
  -6   5   5        0.17        1.26      1.15 o
  -5   5   5       33.30       30.02      1.90 o
  -4   5   5       22.73       23.80      1.66 o
  -3   5   5      213.44      208.96      4.84 o
  -2   5   5      341.33      334.90      6.25 o
  -1   5   5       19.12       18.37      2.88 o
   0   5   5        0.55        0.15      0.78 o
   1   5   5       67.73       67.87      2.65 o
   2   5   5       37.28       35.72      2.29 o
   3   5   5        1.49        2.56      1.09 o
   4   5   5        4.99        6.63      2.38 o
   5   5   5       12.67       12.90      3.95 o
   6   5   5        2.66        2.02      1.54 o
  -9   6   5        0.56        3.69      4.89 o
  -8   6   5        0.50        0.63      1.73 o
  -7   6   5       19.58       16.46      5.99 o
  -6   6   5        0.56        0.94      1.42 o
  -5   6   5       12.00       12.65      2.01 o
  -4   6   5        2.02        3.40      1.03 o
  -3   6   5        3.17        4.53      1.05 o
  -2   6   5      204.96      215.28      6.82 o
  -1   6   5      145.24      149.11      4.14 o
   0   6   5      303.15      288.50      6.17 o
   1   6   5       67.86       62.42      3.20 o
   2   6   5       25.08       21.49      1.96 o
   3   6   5       54.40       50.97      3.01 o
   4   6   5        4.59        5.16      1.42 o
   5   6   5       14.59       24.29      2.46 o
  -9   7   5        5.28        9.86      5.29 o
  -8   7   5        0.05        3.25      2.13 o
  -7   7   5       39.34       39.77      3.63 o
  -6   7   5       63.68       63.28      4.23 o
  -5   7   5        9.16       10.00      2.08 o
  -4   7   5       15.28       17.45      1.66 o
  -3   7   5       40.00       38.98      2.30 o
  -2   7   5      199.23      192.93      5.10 o
  -1   7   5       10.82       11.11      1.42 o
   0   7   5       30.43       28.32      2.23 o
   1   7   5       40.07       38.41      2.73 o
   2   7   5       11.15        7.96      2.17 o
   3   7   5        1.27        4.04      1.92 o
   4   7   5        0.41        3.39      1.46 o
  -8   8   5        0.00       -2.25      2.25 o
  -7   8   5        7.13        9.20      2.46 o
  -6   8   5       46.02       49.80      4.08 o
  -5   8   5       28.09       26.93      3.03 o
  -4   8   5        0.06        1.27      1.91 o
  -3   8   5       23.75       24.62      2.26 o
  -2   8   5        8.75        7.94      1.40 o
  -1   8   5        0.86        2.64      1.08 o
   0   8   5       43.23       35.98      4.06 o
   1   8   5       17.49       21.43      3.46 o
   2   8   5        0.23        1.85      1.60 o
   3   8   5        0.13        1.62      1.44 o
  -7   9   5        4.25        8.97      3.18 o
  -6   9   5       30.13       32.38      4.51 o
  -5   9   5        0.99        2.33      1.90 o
  -4   9   5        7.85        7.93      2.13 o
  -3   9   5        8.64       12.79      2.43 o
  -2   9   5        6.62        5.46      2.20 o
  -1   9   5        5.05        7.05      3.00 o
   0   9   5       15.20       11.53      2.00 o
   1   9   5        8.71       10.55      2.04 o
  -4  10   5       11.24       10.58      2.68 o
  -3  10   5       15.77       15.11      4.23 o
  -2  10   5        0.00        3.17      2.38 o
  -1  10   5        4.46        3.14      2.51 o
   0 -10   6       15.09       20.83      5.03 o
   1 -10   6        5.77        8.87      4.34 o
   2 -10   6        0.26        4.47      3.86 o
   3 -10   6       10.98       16.35      4.97 o
  -3  -9   6       30.87       29.74      3.73 o
  -2  -9   6        5.71       10.18      5.21 o
  -1  -9   6       11.88       15.94      7.50 o
   0  -9   6       25.27       26.01      6.13 o
   1  -9   6        0.02        2.46      4.06 o
   2  -9   6        0.38       -0.62      2.49 o
   3  -9   6        8.40        7.24      3.34 o
   4  -9   6        8.27        7.34      3.44 o
   5  -9   6        2.19       -1.69      4.57 o
   6  -9   6        6.80       11.50      4.19 o
  -5  -8   6        1.10       -1.44      2.91 o
  -4  -8   6        0.02       -0.52      1.89 o
  -3  -8   6       17.19       17.68      2.83 o
  -2  -8   6       21.24       20.03      2.85 o
  -1  -8   6       18.29       15.35      2.72 o
   0  -8   6       45.24       49.54      4.70 o
   1  -8   6        0.00        2.47      2.67 o
   2  -8   6        3.14        6.94      3.19 o
   3  -8   6       26.34       29.67      9.04 o
   4  -8   6       21.91       19.03      3.64 o
   5  -8   6        0.01       -1.20      1.41 o
   6  -8   6        0.23       -0.69      2.15 o
   7  -8   6        0.60       -1.03      2.83 o
  -5  -7   6        3.00        3.97      3.53 o
  -4  -7   6        5.07        7.89      2.30 o
  -3  -7   6        0.00       -1.41      1.41 o
  -2  -7   6        6.06        5.66      1.74 o
  -1  -7   6       18.19       18.88      1.92 o
   0  -7   6       33.01       35.72      3.92 o
   1  -7   6        0.00        6.61      5.31 o
   2  -7   6       75.08       75.75      5.58 o
   3  -7   6       18.87       22.97      3.32 o
   4  -7   6        9.03       12.95      1.72 o
   5  -7   6       10.84       10.96      1.79 o
   6  -7   6        6.02        8.61      2.88 o
   7  -7   6        0.24        3.76      1.93 o
  -6  -6   6        0.94        4.95      3.16 o
  -5  -6   6        0.21       -1.20      1.66 o
  -4  -6   6        1.07        1.29      1.67 o
  -3  -6   6       10.21       12.79      2.13 o
  -2  -6   6        2.42        1.96      1.12 o
  -1  -6   6       42.91       41.57      2.56 o
   0  -6   6       33.52       29.18      3.21 o
   1  -6   6       23.85       20.55      3.01 o
   2  -6   6       89.79       98.72      6.04 o
   3  -6   6      114.37      104.17      3.92 o
   4  -6   6       86.49       70.09      3.34 o
   5  -6   6        6.47        7.52      1.49 o
   6  -6   6        6.23        5.06      1.49 o
   7  -6   6        0.97        3.81      1.75 o
   8  -6   6        1.63        0.58      2.32 o
  -7  -5   6        2.78        0.28      5.15 o
  -6  -5   6        4.76        7.67      2.33 o
  -5  -5   6       29.73       25.49      3.03 o
  -4  -5   6        1.15        0.30      1.49 o
  -3  -5   6       19.71       14.39      1.66 o
  -2  -5   6       84.88       92.07      3.61 o
  -1  -5   6      126.46      120.87      4.03 o
   0  -5   6       81.03       76.02      3.22 o
   1  -5   6        7.86        7.95      2.08 o
   2  -5   6       49.31       52.69      3.39 o
   3  -5   6        0.19        0.88      1.05 o
   4  -5   6        7.78        9.46      1.44 o
   5  -5   6       19.82       17.26      1.86 o
   6  -5   6       10.54       11.67      1.74 o
   7  -5   6        0.05       -0.39      1.94 o
   8  -5   6        0.05        1.65      1.95 o
  -8  -4   6        1.57        0.07      4.52 o
  -7  -4   6        8.46       10.60      2.43 o
  -6  -4   6       11.00        8.44      3.15 o
  -5  -4   6       29.00       30.90      3.11 o
  -4  -4   6       54.24       61.31      3.99 o
  -3  -4   6      118.59      121.86      4.14 o
  -2  -4   6        1.70        3.29      1.00 o
  -1  -4   6      487.26      513.23      8.90 o
   0  -4   6        9.54        8.90      1.25 o
   1  -4   6        4.29        3.41      1.14 o
   2  -4   6       14.84       13.58      2.54 o
   3  -4   6       46.36       44.36      2.25 o
   4  -4   6        6.04        5.63      1.22 o
   5  -4   6        1.49        2.07      1.67 o
   6  -4   6       21.32       23.56      2.09 o
   7  -4   6        4.86        7.14      2.95 o
   8  -4   6        0.07        0.96      1.73 o
  -8  -3   6        3.95        2.16      2.33 o
  -7  -3   6       40.71       38.27      5.34 o
  -6  -3   6        2.24        1.99      2.10 o
  -5  -3   6        3.20        2.41      1.59 o
  -4  -3   6       79.78       68.77      3.09 o
  -3  -3   6        0.27        1.25      0.90 o
  -2  -3   6        0.73        0.97      0.93 o
  -1  -3   6      236.69      227.76      5.17 o
   0  -3   6       75.05       78.13      2.38 o
   1  -3   6       10.91       10.68      0.89 o
   2  -3   6      117.72      114.54      2.50 o
   3  -3   6        0.15       -0.84      1.06 o
   4  -3   6        6.33        5.15      1.20 o
   5  -3   6        9.40        9.45      1.34 o
   6  -3   6        1.93        2.91      1.36 o
   7  -3   6        6.14        9.15      1.99 o
   8  -3   6        0.00       -0.72      4.00 o
  -9  -2   6        2.07        0.64      2.16 o
  -8  -2   6       17.55       13.51      2.65 o
  -7  -2   6        0.83        1.60      1.59 o
  -6  -2   6        0.01        0.46      1.90 o
  -5  -2   6       26.93       26.17      2.62 o
  -4  -2   6      465.81      474.30      8.68 o
  -3  -2   6       30.19       28.00      1.86 o
  -2  -2   6        5.08        7.02      1.07 o
  -1  -2   6       13.69       17.36      1.45 o
   0  -2   6        0.35        0.44      0.36 o
   1  -2   6       15.84       17.60      0.90 o
   2  -2   6      160.44      154.90      2.94 o
   3  -2   6      140.46      141.09      3.78 o
   4  -2   6        0.11       -0.69      0.84 o
   5  -2   6       94.04       88.50      3.40 o
   6  -2   6       37.71       39.59      2.98 o
   7  -2   6       14.31       16.62      2.41 o
   8  -2   6        0.08        1.43      1.82 o
  -9  -1   6        5.45        7.33      2.46 o
  -8  -1   6        8.91       13.15      2.37 o
  -7  -1   6        0.56        1.63      2.29 o
  -6  -1   6        7.31        5.04      1.61 o
  -5  -1   6       51.08       45.26      2.45 o
  -4  -1   6      499.11      481.20      8.57 o
  -3  -1   6       34.02       37.67      2.04 o
  -2  -1   6       65.16       68.39      2.59 o
  -1  -1   6       24.42       22.07      1.41 o
   0  -1   6      129.14      133.66      2.43 o
   1  -1   6      150.42      155.31      3.25 o
   2  -1   6      232.43      245.92      3.93 o
   3  -1   6      319.51      304.98      4.67 o
   4  -1   6      176.65      183.70      4.62 o
   5  -1   6       92.02      104.58      4.43 o
   6  -1   6        8.05       11.88      1.81 o
   7  -1   6       23.34       24.14      2.61 o
   8  -1   6        1.17       -2.85      3.66 o
  -9   0   6        0.02        1.02      1.87 o
  -8   0   6        0.04       -1.19      1.42 o
  -7   0   6       29.79       27.72      2.85 o
  -6   0   6       16.35       16.92      1.71 o
  -5   0   6      106.52       99.39      4.42 o
  -4   0   6       48.35       43.80      2.27 o
  -3   0   6      209.53      217.65      5.03 o
  -2   0   6      208.41      211.58      4.14 o
  -1   0   6       83.16      101.09      1.93 o
   0   0   6       93.55      116.85      2.34 o
   1   0   6       18.07       19.06      1.48 o
   2   0   6        7.15        4.25      0.79 o
   3   0   6      284.37      281.10      4.52 o
   4   0   6       69.51       52.31      2.16 o
   5   0   6        0.23        0.77      2.54 o
   6   0   6        8.29        8.93      1.63 o
   7   0   6        3.79        1.25      1.71 o
   8   0   6        0.17        0.06      1.53 o
  -9   1   6       20.81       18.57      7.80 o
  -8   1   6       50.10       53.59      3.96 o
  -7   1   6       26.07       26.11      3.20 o
  -6   1   6       41.14       45.39      2.74 o
  -5   1   6       63.80       60.10      2.82 o
  -4   1   6       73.05       64.48      1.97 o
  -3   1   6        5.37        8.01      1.04 o
  -2   1   6       16.04       17.73      0.89 o
  -1   1   6      103.79      115.33      2.49 o
   0   1   6       43.48       71.76      1.92 o
   1   1   6        0.28        1.79      0.49 o
   2   1   6       73.32       69.72      2.01 o
   3   1   6      339.94      364.25      5.40 o
   4   1   6        0.01        0.58      1.63 o
   5   1   6        4.99        4.15      1.03 o
   6   1   6        7.50        9.02      1.89 o
   7   1   6        1.14       -0.93      3.61 o
   8   1   6        0.35        2.69      5.52 o
  -9   2   6        0.93       -0.39      4.77 o
  -8   2   6       22.07       23.26      2.71 o
  -7   2   6       32.55       30.25      2.43 o
  -6   2   6       18.02       16.11      1.76 o
  -5   2   6       31.43       33.66      1.62 o
  -4   2   6       31.89       28.03      1.39 o
  -3   2   6       65.03       71.29      2.04 o
  -2   2   6       55.50       58.71      2.50 o
  -1   2   6      301.47      302.89      4.63 o
   0   2   6       58.23       52.04      1.71 o
   1   2   6        2.03        4.76      0.77 o
   2   2   6       40.60       44.90      1.69 o
   3   2   6       38.23       43.89      2.03 o
   4   2   6        0.49        3.57      0.86 o
   5   2   6       40.24       40.03      2.22 o
   6   2   6        0.14       -0.12      1.23 o
   7   2   6        0.84        2.93      6.35 o
  -7   3   6        7.40        8.45      1.67 o
  -6   3   6        2.78        1.63      0.87 o
  -5   3   6       68.31       72.78      2.69 o
  -4   3   6       83.89       74.61      2.59 o
  -3   3   6       33.77       30.62      1.61 o
  -2   3   6      107.12      100.76      2.83 o
  -1   3   6      165.06      152.67      3.66 o
   0   3   6       34.37       34.60      1.70 o
   1   3   6        0.64        0.93      0.63 o
   2   3   6       20.27       23.44      1.43 o
   3   3   6        1.23        1.90      0.82 o
   4   3   6       11.14       15.47      1.59 o
   5   3   6       58.08       55.20      2.89 o
   6   3   6       13.84       18.87      2.77 o
  -8   4   6       20.63       21.99      4.90 o
  -7   4   6        0.03        0.52      0.94 o
  -6   4   6        0.78        1.31      0.89 o
  -5   4   6       12.61       13.06      1.45 o
  -4   4   6        1.62        2.21      0.81 o
  -3   4   6      251.67      245.03      5.15 o
  -2   4   6      385.34      358.52      6.34 o
  -1   4   6      598.31      588.93      9.68 o
   0   4   6      179.59      172.56      4.17 o
   1   4   6       26.94       26.44      1.81 o
   2   4   6       71.68       65.36      2.98 o
   3   4   6        3.28        2.90      0.91 o
   4   4   6       16.70       16.82      1.72 o
   5   4   6        2.37        1.88      1.12 o
   6   4   6        0.98        1.19      1.26 o
  -8   5   6       14.00        8.67      4.65 o
  -7   5   6        0.15       -0.76      1.43 o
  -6   5   6       17.19       15.00      1.72 o
  -5   5   6       24.63       31.12      1.96 o
  -4   5   6       83.20       73.99      2.90 o
  -3   5   6      306.36      298.16      9.20 o
  -2   5   6        2.52        4.38      1.38 o
  -1   5   6        2.97        2.27      0.97 o
   0   5   6       51.21       44.22      2.22 o
   1   5   6       27.59       30.28      2.77 o
   2   5   6       10.17       10.70      1.45 o
   3   5   6        4.01        2.05      1.47 o
   4   5   6        0.09        0.23      1.02 o
   5   5   6        1.07        1.14      1.53 o
   6   5   6        1.57        6.48      2.98 o
  -9   6   6        0.33       -3.13      4.83 o
  -8   6   6        0.00       -0.54      1.87 o
  -7   6   6        1.18        0.41      1.63 o
  -6   6   6        0.59       -1.43      1.43 o
  -5   6   6        7.24        8.08      1.35 o
  -4   6   6       25.70       26.67      1.91 o
  -3   6   6        1.45        1.10      1.98 o
  -2   6   6       30.28       28.90      3.14 o
  -1   6   6       69.46       63.25      2.88 o
   0   6   6       49.31       46.28      2.44 o
   1   6   6      106.70       95.46      4.04 o
   2   6   6        9.87       10.38      1.54 o
   3   6   6        0.38        1.18      1.11 o
   4   6   6        0.46        2.95      2.12 o
   5   6   6        0.10        3.37      2.51 o
  -8   7   6        9.47       11.97      2.56 o
  -7   7   6        2.68        5.98      2.17 o
  -6   7   6       25.63       25.04      8.03 o
  -5   7   6       47.96       52.03      2.81 o
  -4   7   6       25.87       26.14      2.02 o
  -3   7   6       12.32       15.21      1.64 o
  -2   7   6        0.41       -0.34      1.51 o
  -1   7   6      105.22       96.64      3.74 o
   0   7   6        0.86        0.46      1.18 o
   1   7   6        2.51        2.82      1.22 o
   2   7   6        9.67        7.51      1.57 o
   3   7   6        1.00        1.61      1.32 o
  -7   8   6       18.45       20.79      4.17 o
  -6   8   6        2.05        6.62      3.36 o
  -5   8   6       51.57       54.31      4.09 o
  -4   8   6       29.17       25.12      3.45 o
  -3   8   6       15.57       17.56      1.86 o
  -2   8   6        6.56        8.34      1.47 o
  -1   8   6       23.12       28.66      2.27 o
   0   8   6        0.08        0.43      1.59 o
   1   8   6        1.53        3.72      1.42 o
   2   8   6       16.87       19.60      2.39 o
  -6   9   6        0.13        2.59      2.71 o
  -5   9   6       11.24       20.65      4.65 o
  -4   9   6        0.48        0.91      1.87 o
  -3   9   6       12.82       17.54      3.07 o
  -2   9   6       12.26       11.37      1.77 o
  -1   9   6        7.20       10.08      2.01 o
   0   9   6       15.27       14.29      2.16 o
  -3  10   6        0.11       -3.31      4.80 o
  -2  10   6        2.47       -0.92      2.42 o
  -1 -10   7        2.12        3.11      8.01 o
   0 -10   7        3.02        5.18      3.38 o
   1 -10   7        3.91        3.09      3.66 o
   2 -10   7        2.23       -5.52     10.82 o
   3 -10   7        0.19       -1.48      6.61 o
  -3  -9   7        3.80        1.20      5.49 o
  -2  -9   7       20.97       21.27      6.67 o
  -1  -9   7        3.06        5.92      7.14 o
   0  -9   7        0.07        1.54      4.18 o
   1  -9   7        9.11        4.46      2.75 o
   2  -9   7        1.22        3.28      4.67 o
   3  -9   7        0.07        3.60      4.05 o
   4  -9   7       21.03       23.46      4.43 o
   5  -9   7        6.61       12.33      7.14 o
  -4  -8   7        2.01        0.23      3.01 o
  -3  -8   7        3.52        3.21      2.27 o
  -2  -8   7       19.95       18.74      5.55 o
  -1  -8   7        7.44       11.81      4.26 o
   0  -8   7        0.05        0.67      3.38 o
   1  -8   7       49.79       45.99      5.10 o
   2  -8   7       10.45        9.60      3.37 o
   3  -8   7        6.67        7.91      2.93 o
   4  -8   7        0.46        1.93      3.33 o
   5  -8   7        8.84       11.37      3.36 o
   6  -8   7        0.99        4.71      5.13 o
  -5  -7   7        0.01       -0.52      2.06 o
  -4  -7   7        0.05        0.24      1.93 o
  -3  -7   7        0.16       -0.54      1.85 o
  -2  -7   7       13.49       17.06      3.00 o
  -1  -7   7        0.95        0.04      2.55 o
   0  -7   7       16.80       17.06      3.07 o
   1  -7   7       29.43       29.66      6.16 o
   2  -7   7        0.02       -0.47      2.11 o
   3  -7   7        1.14        0.11      1.95 o
   4  -7   7        1.78        4.46      2.41 o
   5  -7   7        6.50       12.59      3.02 o
   6  -7   7        2.40        2.71      3.70 o
   7  -7   7        3.03       -0.06      2.68 o
  -6  -6   7       10.43       10.64      6.06 o
  -5  -6   7       16.46       19.05      2.95 o
  -4  -6   7       17.36       18.09      2.82 o
  -3  -6   7        0.22        1.28      3.38 o
  -2  -6   7       25.15       33.28      3.36 o
  -1  -6   7        5.64        5.08      1.39 o
   0  -6   7       51.70       46.83      4.29 o
   1  -6   7      196.71      188.42      8.55 o
   2  -6   7       72.18       61.19      4.97 o
   3  -6   7        0.01        1.23      1.77 o
   4  -6   7        2.96        2.72      2.29 o
   5  -6   7       16.69       15.53      2.03 o
   6  -6   7        0.13        0.57      1.56 o
   7  -6   7        4.03        1.99      2.27 o
  -7  -5   7        2.37        4.81      3.67 o
  -6  -5   7        0.45        3.20      2.05 o
  -5  -5   7        0.52        3.65      1.92 o
  -4  -5   7        6.16        6.42      1.92 o
  -3  -5   7        2.49        2.46      1.28 o
  -2  -5   7       25.22       27.39      2.15 o
  -1  -5   7       10.10        8.99      1.51 o
   0  -5   7      101.88      100.80      3.82 o
   1  -5   7       91.43      100.96      5.91 o
   2  -5   7       55.71       64.56      5.80 o
   3  -5   7       58.67       52.01      3.17 o
   4  -5   7        3.19        0.55      1.07 o
   5  -5   7        0.73        0.23      1.52 o
   6  -5   7        1.05        0.90      1.40 o
   7  -5   7        7.18        5.63      2.18 o
  -7  -4   7        1.79       -1.16      1.76 o
  -6  -4   7        9.34        9.56      2.40 o
  -5  -4   7       82.68       85.47      5.10 o
  -4  -4   7       20.99       18.38      2.46 o
  -3  -4   7       57.56       57.89      2.97 o
  -2  -4   7        2.78        5.83      1.52 o
  -1  -4   7        0.02       -0.54      1.03 o
   0  -4   7       65.42       70.99      3.04 o
   1  -4   7      146.50      141.31      7.75 o
   2  -4   7       10.97        6.20      1.85 o
   3  -4   7        1.04        1.40      1.99 o
   4  -4   7        0.21       -0.56      0.97 o
   5  -4   7        3.40        4.62      1.25 o
   6  -4   7        5.11        7.76      1.55 o
   7  -4   7        4.67        7.43      1.95 o
   8  -4   7        2.56       -1.18      1.96 o
  -8  -3   7        0.52        0.39      2.22 o
  -7  -3   7        0.09        0.16      1.67 o
  -6  -3   7        6.33        7.27      1.89 o
  -5  -3   7       28.05       32.12      3.19 o
  -4  -3   7       12.35       13.44      1.68 o
  -3  -3   7       63.55       64.39      3.02 o
  -2  -3   7       29.58       28.61      1.97 o
  -1  -3   7       33.24       29.37      1.93 o
   0  -3   7      212.75      218.62      5.31 o
   1  -3   7        8.60        9.41      1.63 o
   2  -3   7       45.38       48.43      2.14 o
   3  -3   7       31.84       32.13      2.67 o
   4  -3   7       21.36       19.58      1.71 o
   5  -3   7        1.99        5.78      1.20 o
   6  -3   7        2.29        2.04      1.40 o
   7  -3   7        0.45        2.64      4.05 o
   8  -3   7        1.52        4.41      2.22 o
  -8  -2   7       11.14        5.70      2.26 o
  -7  -2   7        7.12        5.85      1.97 o
  -6  -2   7       11.08        9.53      1.93 o
  -5  -2   7        1.58        1.76      1.11 o
  -4  -2   7        0.00        1.02      1.16 o
  -3  -2   7       70.50       68.56      2.99 o
  -2  -2   7        3.08        4.54      0.98 o
  -1  -2   7       37.04       43.75      2.18 o
   0  -2   7        0.16        0.53      0.74 o
   1  -2   7        7.66        8.46      0.73 o
   2  -2   7        2.40        3.07      1.04 o
   3  -2   7      622.04      609.38      9.63 o
   4  -2   7       15.11       13.40      1.52 o
   5  -2   7        0.55        2.94      1.31 o
   6  -2   7        4.16        4.97      1.53 o
   7  -2   7        1.26        3.39      4.02 o
   8  -2   7        1.23        3.56      2.23 o
  -9  -1   7        0.00        2.35      2.18 o
  -8  -1   7        0.09        0.95      2.30 o
  -7  -1   7       19.80       21.44      2.72 o
  -6  -1   7       58.20       52.67      7.72 o
  -5  -1   7       12.26       11.78      1.48 o
  -4  -1   7      103.52      109.05      5.88 o
  -3  -1   7       99.51      102.24      3.57 o
  -2  -1   7        3.76        4.73      0.90 o
  -1  -1   7       41.27       39.14      2.08 o
   0  -1   7        7.95        8.60      1.33 o
   1  -1   7      160.44      159.59      3.07 o
   2  -1   7      409.44      422.40      6.08 o
   3  -1   7       30.93       27.13      1.74 o
   4  -1   7      209.68      212.04      7.04 o
   5  -1   7       83.21       85.34      4.11 o
   6  -1   7        0.02        8.14      3.70 o
   7  -1   7        0.05        1.60      1.61 o
  -9   0   7        1.03        2.46      5.96 o
  -8   0   7        0.36       -1.09      1.77 o
  -7   0   7        6.11        6.98      1.79 o
  -6   0   7       80.42       76.22      3.54 o
  -5   0   7       85.38       84.56      3.55 o
  -4   0   7        2.53        0.64      0.78 o
  -3   0   7       72.54       75.72      3.03 o
  -2   0   7      145.61      158.92      4.32 o
  -1   0   7       11.02       12.07      1.22 o
   0   0   7       11.42       14.43      0.98 o
   1   0   7       48.97       52.34      1.69 o
   2   0   7       13.07       13.52      1.02 o
   3   0   7        0.46        0.23      1.06 o
   4   0   7       52.64       45.89      2.86 o
   5   0   7        0.75        3.52      1.46 o
   6   0   7        1.67        2.04      1.30 o
   7   0   7        0.00       -2.20      2.20 o
  -9   1   7        0.35        3.69      2.09 o
  -8   1   7       24.40       21.85      2.74 o
  -7   1   7        8.78       10.16      4.87 o
  -6   1   7      116.74      112.78      4.28 o
  -5   1   7       11.51       11.29      1.42 o
  -4   1   7       15.83       14.42      1.50 o
  -3   1   7        8.87        7.97      1.07 o
  -2   1   7        1.85        3.01      0.63 o
  -1   1   7        1.75        2.83      0.59 o
   0   1   7       10.59       12.84      0.91 o
   1   1   7       75.72       85.38      2.30 o
   2   1   7       13.70       14.15      1.03 o
   3   1   7       16.98       22.77      2.29 o
   4   1   7      144.85      144.98      3.97 o
   5   1   7        0.62        4.14      2.82 o
   6   1   7        0.04       -0.33      1.61 o
   7   1   7        0.24       -1.40      1.40 o
  -8   2   7        1.32        3.44      1.80 o
  -7   2   7       17.68       19.71      2.27 o
  -6   2   7       10.81       10.46      1.67 o
  -5   2   7        0.20        0.86      0.94 o
  -4   2   7       79.13       69.09      2.97 o
  -3   2   7      274.06      265.14      4.45 o
  -2   2   7        1.78        3.44      0.63 o
  -1   2   7       12.32       17.38      1.12 o
   0   2   7      112.04      107.62      2.68 o
   1   2   7       82.54       80.35      2.35 o
   2   2   7        0.10        0.87      0.64 o
   3   2   7        9.21        9.62      1.26 o
   4   2   7        3.53        5.93      1.13 o
   5   2   7        1.48        3.12      1.51 o
   6   2   7        0.00        1.55      1.35 o
   7   2   7        2.41        4.59      1.93 o
  -8   3   7        1.33        0.32      1.48 o
  -7   3   7       10.10        7.93      1.78 o
  -6   3   7        0.45        1.61      1.65 o
  -5   3   7        0.29       -0.18      0.95 o
  -4   3   7        6.65        5.31      0.98 o
  -3   3   7       95.19       89.67      2.87 o
  -2   3   7        8.43        5.97      1.22 o
  -1   3   7        4.19        6.18      1.25 o
   0   3   7       19.16       15.84      1.49 o
   1   3   7        0.04       -0.30      1.17 o
   2   3   7       19.21       16.54      1.32 o
   3   3   7       14.58       15.10      1.49 o
   4   3   7        9.00       10.57      1.40 o
   5   3   7        1.55        1.57      1.10 o
   6   3   7        2.74        1.93      1.70 o
  -8   4   7        0.19        4.59      3.90 o
  -7   4   7        4.45        5.04      3.50 o
  -6   4   7        0.01       -0.58      2.67 o
  -5   4   7        0.23       -0.01      1.06 o
  -4   4   7      105.77      108.37      3.75 o
  -3   4   7      265.40      255.84      5.43 o
  -2   4   7      273.67      253.62      5.30 o
  -1   4   7      187.45      176.12      7.81 o
   0   4   7      329.36      305.42      6.03 o
   1   4   7       40.28       44.34      2.38 o
   2   4   7        0.15       -0.71      0.75 o
   3   4   7        2.11        0.67      0.93 o
   4   4   7        1.47        2.90      1.26 o
   5   4   7       13.35       17.98      2.00 o
   6   4   7        0.63        2.62      2.15 o
  -8   5   7        0.21        2.26      4.39 o
  -7   5   7       16.46       14.38      2.20 o
  -6   5   7       13.84       17.54      1.69 o
  -5   5   7        7.89        9.72      2.96 o
  -4   5   7       13.22       16.29      2.06 o
  -3   5   7       17.50       18.99      1.75 o
  -2   5   7      707.65      687.39     10.41 o
  -1   5   7       60.42       67.63      2.87 o
   0   5   7        0.01       -0.76      0.76 o
   1   5   7        4.70        3.98      1.80 o
   2   5   7        4.47        3.69      1.11 o
   3   5   7        1.72        1.47      1.10 o
   4   5   7        0.25        3.81      3.53 o
   5   5   7        0.96        0.03      1.40 o
  -8   6   7        3.08       -3.69      3.69 o
  -7   6   7        2.33        3.37      4.12 o
  -6   6   7       14.83       19.44      1.91 o
  -5   6   7        1.05        1.15      1.18 o
  -4   6   7       39.30       43.74      2.50 o
  -3   6   7        2.85        3.36      1.13 o
  -2   6   7        5.51        6.25      1.19 o
  -1   6   7        9.42        7.96      1.31 o
   0   6   7        0.07        0.29      0.95 o
   1   6   7        6.15        6.30      1.33 o
   2   6   7        1.72        1.16      1.08 o
   3   6   7        2.33        4.03      2.28 o
   4   6   7        4.77        3.84      2.58 o
  -7   7   7        1.41       -1.81      2.23 o
  -6   7   7       11.50       11.65      2.45 o
  -5   7   7        0.07       -1.21      1.21 o
  -4   7   7       29.10       27.88      2.16 o
  -3   7   7       18.56       18.99      2.46 o
  -2   7   7        0.01       -1.29      2.33 o
  -1   7   7        2.59        0.90      1.81 o
   0   7   7        0.89       -0.53      1.11 o
   1   7   7        4.66        5.62      2.15 o
   2   7   7        0.00        1.12      1.27 o
   3   7   7        0.84        1.66      2.15 o
  -7   8   7       23.91       22.04      3.90 o
  -6   8   7       40.50       42.11      3.89 o
  -5   8   7        0.44       -1.84      1.84 o
  -4   8   7       21.00       23.95      2.25 o
  -3   8   7        7.67        6.86      1.48 o
  -2   8   7        8.31        8.78      1.53 o
  -1   8   7        0.98        1.93      1.43 o
   0   8   7        3.62        4.19      1.58 o
   1   8   7        1.23        2.87      2.87 o
  -5   9   7        0.74        0.43      2.33 o
  -4   9   7       12.27       12.41      5.37 o
  -3   9   7        5.19        4.52      1.73 o
  -2   9   7        0.38        1.35      1.52 o
  -1   9   7        4.15        2.47      2.37 o
   1 -10   8        0.33       -2.12      8.77 o
  -2  -9   8        0.60       -0.72      4.81 o
  -1  -9   8        7.69        1.05      7.75 o
   0  -9   8       10.54       12.21      5.13 o
   1  -9   8        0.06        2.54      2.71 o
   2  -9   8        3.45        1.75      2.84 o
   3  -9   8        1.02        7.56      3.44 o
   4  -9   8        1.48        8.01      8.63 o
  -4  -8   8        3.04        2.45      3.24 o
  -3  -8   8        5.67        8.06      3.57 o
  -2  -8   8        0.62       -1.43      4.16 o
  -1  -8   8       16.10       15.75      6.07 o
   0  -8   8       32.48       29.11      7.63 o
   1  -8   8        4.89        2.34      2.54 o
   2  -8   8        1.79        1.21      2.77 o
   3  -8   8        5.44        4.49      3.10 o
   4  -8   8        4.14        4.31      2.95 o
   5  -8   8        1.39        2.59      4.53 o
  -5  -7   8        6.21        9.06      3.09 o
  -4  -7   8        1.90        7.65      2.52 o
  -3  -7   8        8.05        8.44      2.90 o
  -2  -7   8        2.45        1.06      1.51 o
  -1  -7   8        2.23        2.87      2.41 o
   0  -7   8        1.15        0.03      2.07 o
   1  -7   8        0.00        2.07      2.13 o
   2  -7   8        0.35        0.56      2.21 o
   3  -7   8        0.06       -1.34      2.16 o
   4  -7   8        0.29        1.36      2.55 o
   5  -7   8        0.01       -1.65      2.35 o
   6  -7   8       15.16       24.83      4.30 o
  -6  -6   8        8.43        7.51      3.13 o
  -5  -6   8       17.72       20.82      3.25 o
  -4  -6   8        7.57        9.93      2.57 o
  -3  -6   8        2.46        2.99      3.01 o
  -2  -6   8        0.19        1.29      1.33 o
  -1  -6   8       82.42       85.85      3.70 o
   0  -6   8        7.46        7.02      2.51 o
   1  -6   8       47.55       44.19      4.98 o
   2  -6   8       30.04       28.86      3.75 o
   3  -6   8        7.39        9.90      2.67 o
   4  -6   8        2.73        4.67      2.50 o
   5  -6   8        0.70       -2.64      3.24 o
   6  -6   8        1.11        6.28      3.18 o
  -6  -5   8        5.56        4.42      2.35 o
  -5  -5   8        0.70        2.53      2.08 o
  -4  -5   8        3.74        4.69      1.85 o
  -3  -5   8        0.00        3.09      1.34 o
  -2  -5   8        5.47        5.77      1.45 o
  -1  -5   8      121.03      126.44      4.50 o
   0  -5   8       21.36       21.38      3.14 o
   1  -5   8       10.48        9.17      2.37 o
   2  -5   8       29.92       31.94      3.78 o
   3  -5   8        1.28       -0.67      3.22 o
   4  -5   8        3.95        6.07      2.26 o
   5  -5   8        0.34       -2.12      2.12 o
   6  -5   8        6.46       13.61      2.10 o
   7  -5   8        0.82        5.05      2.60 o
  -7  -4   8        3.42        1.35      2.30 o
  -6  -4   8        0.00        4.99      2.20 o
  -5  -4   8        3.69        6.68      2.43 o
  -4  -4   8        8.17       10.62      1.70 o
  -3  -4   8       12.13       12.41      1.67 o
  -2  -4   8        2.75        3.33      1.19 o
  -1  -4   8       92.14       93.79      3.71 o
   0  -4   8       35.47       36.60      2.38 o
   1  -4   8        2.98        4.42      1.89 o
   2  -4   8      157.77      187.52      8.06 o
   3  -4   8        0.10       -1.89      4.16 o
   4  -4   8        2.47        2.84      2.01 o
   5  -4   8        3.30        2.47      1.18 o
   6  -4   8        1.04        4.08      1.87 o
   7  -4   8        4.82        8.46      2.13 o
  -8  -3   8        5.87       13.48      2.86 o
  -7  -3   8        9.32        7.48      2.16 o
  -6  -3   8        1.83        4.11      2.00 o
  -5  -3   8       13.75       15.59      5.39 o
  -4  -3   8       24.37       22.68      2.13 o
  -3  -3   8       16.26       15.98      2.42 o
  -2  -3   8       83.25       82.58      3.49 o
  -1  -3   8        6.00        7.62      1.18 o
   0  -3   8      192.48      190.66      5.24 o
   1  -3   8      324.78      325.81      6.98 o
   2  -3   8       17.59       16.99      2.60 o
   3  -3   8       51.58       56.91      4.35 o
   4  -3   8        9.77       11.11      2.22 o
   5  -3   8        0.05       -1.69      1.69 o
   6  -3   8        0.01        4.43      4.38 o
   7  -3   8        0.06        3.59      1.93 o
  -8  -2   8        0.04        2.23      2.09 o
  -7  -2   8        9.52       14.00      2.40 o
  -6  -2   8        1.73        2.57      1.60 o
  -5  -2   8       26.20       29.58      2.42 o
  -4  -2   8       17.93       18.06      1.87 o
  -3  -2   8        3.46        2.88      1.12 o
  -2  -2   8        1.37        2.40      1.02 o
  -1  -2   8        8.65       11.20      1.39 o
   0  -2   8       11.02       10.32      1.34 o
   1  -2   8       36.52       31.97      2.70 o
   2  -2   8       17.88       18.49      2.47 o
   3  -2   8        0.05        0.02      0.96 o
   4  -2   8       37.43       32.52      3.82 o
   5  -2   8        7.14       11.43      2.33 o
   6  -2   8        2.25        2.86      1.62 o
   7  -2   8        0.24        4.61      1.87 o
  -9  -1   8        1.01        0.73      5.65 o
  -8  -1   8        0.23       -1.84      1.84 o
  -7  -1   8        4.06        3.40      3.88 o
  -6  -1   8       53.87       52.85      4.00 o
  -5  -1   8       16.56       15.44      1.69 o
  -4  -1   8        4.31        4.68      1.18 o
  -3  -1   8       14.59       16.60      2.71 o
  -2  -1   8       20.02       19.96      1.69 o
  -1  -1   8        4.56        4.21      1.01 o
   0  -1   8       15.13       16.45      1.48 o
   1  -1   8       14.25       15.30      1.45 o
   2  -1   8      115.50      103.91      3.44 o
   3  -1   8      313.81      321.90      9.77 o
   4  -1   8       27.58       19.27      2.62 o
   5  -1   8        6.01        9.69      1.89 o
   6  -1   8        2.31        3.82      1.49 o
   7  -1   8        0.05        1.09      1.98 o
  -9   0   8        2.48        6.79      2.43 o
  -8   0   8        3.41        4.97      1.87 o
  -7   0   8        1.89        1.64      2.41 o
  -6   0   8       15.86       17.25      1.88 o
  -5   0   8       62.24       59.52      3.05 o
  -4   0   8      404.85      378.76     11.72 o
  -3   0   8       10.93        9.82      1.38 o
  -2   0   8        3.65        4.30      1.03 o
  -1   0   8       14.48       15.66      1.48 o
   0   0   8        0.06       -0.57      0.75 o
   1   0   8       28.45       22.57      1.89 o
   2   0   8        3.84        4.94      1.19 o
   3   0   8       87.07       95.24      2.73 o
   4   0   8        2.50        5.86      1.42 o
   5   0   8        6.98        4.94      1.48 o
   6   0   8        7.62       11.05      1.88 o
   7   0   8        1.03        3.88      3.07 o
  -9   1   8        4.20        8.28      2.61 o
  -8   1   8        7.04        9.79      3.99 o
  -7   1   8        0.30       -0.16      1.79 o
  -6   1   8        0.38        0.27      1.07 o
  -5   1   8        1.98        2.45      1.57 o
  -4   1   8      158.91      158.21      4.83 o
  -3   1   8       56.00       51.31      4.59 o
  -2   1   8        5.36        4.63      1.24 o
  -1   1   8       23.44       27.75      1.91 o
   0   1   8        0.15       -0.28      0.62 o
   1   1   8       49.81       50.85      1.89 o
   2   1   8       95.50       94.87      2.69 o
   3   1   8       46.08       51.06      2.03 o
   4   1   8       15.89       14.29      1.82 o
   5   1   8        0.81       -1.50      3.81 o
   6   1   8        3.04        4.18      2.20 o
   7   1   8        0.05       -3.30      5.42 o
  -9   2   8        8.00       10.93      2.62 o
  -8   2   8       15.79       16.91      3.01 o
  -7   2   8        0.89        2.54      2.19 o
  -6   2   8        1.76        1.68      1.52 o
  -5   2   8       23.09       20.70      2.17 o
  -4   2   8       21.52       23.19      2.19 o
  -3   2   8      101.61       94.97      4.29 o
  -2   2   8      144.81      128.81      4.87 o
  -1   2   8      134.28      129.11      3.39 o
   0   2   8        6.06        7.73      1.00 o
   1   2   8       10.76       15.31      1.46 o
   2   2   8        6.81        9.35      1.11 o
   3   2   8        0.93        1.57      0.86 o
   4   2   8       24.62       27.05      2.96 o
   5   2   8        0.47        0.86      1.33 o
   6   2   8        0.14        0.68      1.69 o
  -8   3   8       13.86       15.40      3.09 o
  -7   3   8        0.12        0.61      1.35 o
  -6   3   8        0.44        6.01      3.18 o
  -5   3   8        7.87        6.41      1.73 o
  -4   3   8       10.09       10.43      1.66 o
  -3   3   8      386.29      369.69      9.22 o
  -2   3   8        6.54        6.41      1.81 o
  -1   3   8        2.56        2.41      0.89 o
   0   3   8        0.00        0.45      0.81 o
   1   3   8       29.27       23.36      2.56 o
   2   3   8        3.72        5.79      1.13 o
   3   3   8        6.36        2.48      0.97 o
   4   3   8        4.46        1.89      1.01 o
   5   3   8        1.51        0.92      1.69 o
  -8   4   8        3.29        4.32      1.91 o
  -7   4   8        0.06        1.40      1.49 o
  -6   4   8       17.60       17.73      2.20 o
  -5   4   8       41.99       39.28      3.05 o
  -4   4   8       28.59       27.15      2.51 o
  -3   4   8       95.01       88.39      3.13 o
  -2   4   8      201.95      188.32      4.78 o
  -1   4   8       46.16       42.67      2.56 o
   0   4   8        4.16        3.05      0.96 o
   1   4   8       31.57       28.00      1.84 o
   2   4   8        8.75       10.77      1.40 o
   3   4   8        6.57        8.03      1.41 o
   4   4   8        0.67        1.10      5.01 o
   5   4   8        4.49        3.55      1.44 o
  -8   5   8        1.71       -1.12      3.70 o
  -7   5   8        5.17        6.77      1.95 o
  -6   5   8       10.78       12.24      2.06 o
  -5   5   8       99.46      100.73      5.11 o
  -4   5   8      110.58      102.06      3.68 o
  -3   5   8        1.57        1.28      0.95 o
  -2   5   8       12.66       11.87      1.44 o
  -1   5   8       74.94       67.03      2.91 o
   0   5   8        5.77        8.69      1.23 o
   1   5   8        3.02        2.32      1.07 o
   2   5   8        0.06        0.03      1.33 o
   3   5   8        0.46       -0.26      1.16 o
   4   5   8        0.35        1.06      1.32 o
  -8   6   8       15.81       15.83      5.80 o
  -7   6   8        8.69        8.20      4.58 o
  -6   6   8       14.11       18.18      3.86 o
  -5   6   8       35.76       39.62      3.40 o
  -4   6   8       14.36       17.86      3.22 o
  -3   6   8        8.31        7.16      1.36 o
  -2   6   8        0.18        1.25      1.06 o
  -1   6   8       12.97       13.19      2.15 o
   0   6   8        0.92        0.05      1.99 o
   1   6   8        0.33        1.80      1.13 o
   2   6   8       12.05       15.69      2.80 o
   3   6   8        0.03        1.11      1.40 o
  -7   7   8        0.17        8.07      5.20 o
  -6   7   8        3.40        1.56      4.12 o
  -5   7   8       29.74       35.25      2.60 o
  -4   7   8       15.67       20.02      2.74 o
  -3   7   8        0.49        0.56      1.18 o
  -2   7   8        1.68        4.07      1.28 o
  -1   7   8        2.49        3.85      1.33 o
   0   7   8        0.85        0.66      1.32 o
   1   7   8        0.77       -2.35      2.35 o
   2   7   8       12.35       15.14      2.16 o
  -5   8   8       23.16       22.17      2.31 o
  -4   8   8        0.83       -2.17      2.75 o
  -3   8   8        0.06       -1.20      1.20 o
  -2   8   8        2.11       -0.33      2.68 o
  -1   8   8        0.18       -0.71      2.12 o
   0   8   8        0.02       -1.99      1.99 o
  -4   9   8        1.94        4.37      3.13 o
  -3   9   8       12.86        8.79      1.67 o
  -1  -9   9        0.47       -0.71      3.46 o
   0  -9   9        1.71        4.35      3.70 o
   1  -9   9        0.33        3.46      3.51 o
   2  -9   9        0.33       -8.35      8.35 o
  -3  -8   9        6.78       13.94      6.15 o
  -2  -8   9       32.93       37.45      5.94 o
  -1  -8   9        1.21        2.82      3.21 o
   0  -8   9        7.66        8.85      6.29 o
   1  -8   9        9.25        2.38      2.98 o
   2  -8   9        0.59       -3.84      3.84 o
   3  -8   9        0.26        3.24      3.35 o
   4  -8   9        0.06       -0.30      4.41 o
  -4  -7   9        1.19        1.78      2.63 o
  -3  -7   9        0.01        3.21      2.44 o
  -2  -7   9       22.38       25.66      3.71 o
  -1  -7   9        7.76        5.84      2.68 o
   0  -7   9        0.58        0.68      2.43 o
   1  -7   9        7.23        7.44      2.90 o
   2  -7   9        2.07       -2.95      3.31 o
   3  -7   9        0.03        2.18      2.54 o
   4  -7   9        4.01        6.71      5.28 o
   5  -7   9        4.18        6.50      3.98 o
  -5  -6   9        4.48        3.88      2.59 o
  -4  -6   9        2.06        4.15      2.33 o
  -3  -6   9        1.81        2.12      1.66 o
  -2  -6   9        4.09        4.92      1.62 o
  -1  -6   9        8.83       11.48      3.64 o
   0  -6   9       11.23       11.41      2.92 o
   1  -6   9       34.35       41.78      4.46 o
   2  -6   9        5.40        5.01      2.42 o
   3  -6   9        0.05        0.56      2.13 o
   4  -6   9        0.01       -3.13      4.85 o
   5  -6   9        0.06        3.34      7.04 o
   6  -6   9        4.50        6.02      4.13 o
  -6  -5   9        8.19       10.34      3.00 o
  -5  -5   9       10.44        9.82      5.19 o
  -4  -5   9        4.00        1.77      2.37 o
  -3  -5   9        4.02        5.84      1.59 o
  -2  -5   9        0.72        1.40      1.27 o
  -1  -5   9        8.69        7.35      2.24 o
   0  -5   9       10.56        7.67      2.29 o
   1  -5   9       76.24       82.39      6.04 o
   2  -5   9        3.54        5.20      2.11 o
   3  -5   9        0.01       -0.20      1.91 o
   4  -5   9        0.07       -1.35      2.53 o
   5  -5   9        1.75        2.13      2.27 o
   6  -5   9        4.23        4.85      3.24 o
  -7  -4   9        1.89        4.86      2.96 o
  -6  -4   9        4.75        4.87      4.46 o
  -5  -4   9        0.65        3.04      2.41 o
  -4  -4   9        0.06        1.53      1.39 o
  -3  -4   9       17.79       20.50      2.12 o
  -2  -4   9        5.16        4.28      1.32 o
  -1  -4   9       61.52       58.74      3.83 o
   0  -4   9       76.57       70.39      5.42 o
   1  -4   9       10.57       10.41      2.46 o
   2  -4   9       22.03       27.08      3.37 o
   3  -4   9       45.26       36.19      3.69 o
   4  -4   9        2.08        2.29      7.67 o
   5  -4   9        0.48        2.91      2.36 o
   6  -4   9        0.01       -2.13      3.93 o
  -7  -3   9       10.19        7.57      2.27 o
  -6  -3   9        4.22        5.35      3.85 o
  -5  -3   9        1.79        4.21      1.99 o
  -4  -3   9       34.46       40.07      2.82 o
  -3  -3   9       22.67       22.76      2.14 o
  -2  -3   9       23.69       27.38      2.60 o
  -1  -3   9       37.77       37.05      2.53 o
   0  -3   9       49.30       50.33      2.88 o
   1  -3   9      216.15      220.60      8.79 o
   2  -3   9      264.81      268.48      9.90 o
   3  -3   9       10.62        9.12      2.14 o
   4  -3   9        0.37        0.65      2.02 o
   5  -3   9        0.08       -1.42      1.98 o
   6  -3   9        4.09        5.49      2.02 o
   7  -3   9        0.05        6.22      2.51 o
  -8  -2   9        4.13       -1.22      2.19 o
  -7  -2   9        0.87        2.61      1.84 o
  -6  -2   9       10.38       14.94      2.54 o
  -5  -2   9       47.51       50.06      3.21 o
  -4  -2   9       43.29       43.43      2.81 o
  -3  -2   9        3.96        1.10      1.11 o
  -2  -2   9        0.01       -0.45      0.91 o
  -1  -2   9        0.31        0.82      0.97 o
   0  -2   9       60.58       61.94      3.05 o
   1  -2   9       34.06       32.81      2.20 o
   2  -2   9       60.39       65.56      7.39 o
   3  -2   9        0.06       -0.24      1.67 o
   4  -2   9       13.11       23.67      3.12 o
   5  -2   9        1.61        7.51      2.42 o
   6  -2   9        5.38        5.58      4.90 o
   7  -2   9        0.61        5.34      2.43 o
  -8  -1   9        2.54       -1.50      1.87 o
  -7  -1   9        2.21        4.75      1.91 o
  -6  -1   9        1.75        2.10      1.31 o
  -5  -1   9        7.03        8.10      1.56 o
  -4  -1   9        8.50        9.37      1.53 o
  -3  -1   9        6.87        8.12      1.44 o
  -2  -1   9        6.48        6.44      1.25 o
  -1  -1   9        7.62        8.18      1.35 o
   0  -1   9       61.30       64.12      3.06 o
   1  -1   9       15.15       18.24      2.72 o
   2  -1   9        5.81        4.18      1.32 o
   3  -1   9        0.50        6.74      1.95 o
   4  -1   9       10.75        9.45      1.64 o
   5  -1   9        3.81       11.53      3.74 o
   6  -1   9        0.91       -2.39      3.08 o
   7  -1   9        1.24        4.31      2.17 o
  -8   0   9        5.49        3.82      1.86 o
  -7   0   9       15.16       11.23      2.60 o
  -6   0   9       13.75       14.07      1.85 o
  -5   0   9       15.18       17.94      1.98 o
  -4   0   9        1.64        3.26      1.21 o
  -3   0   9      131.21      124.05      4.38 o
  -2   0   9        8.10        7.21      1.33 o
  -1   0   9        6.88        6.72      1.26 o
   0   0   9        7.65        9.44      1.38 o
   1   0   9        2.72        4.79      1.32 o
   2   0   9        5.64        4.71      1.15 o
   3   0   9        2.48        0.58      2.35 o
   4   0   9       16.24       20.69      2.18 o
   5   0   9        0.41        2.55      2.58 o
   6   0   9        1.01        0.74      1.53 o
  -8   1   9       12.82       16.00      3.20 o
  -7   1   9       12.64       17.48      2.34 o
  -6   1   9        7.58        7.94      2.05 o
  -5   1   9        2.85        2.26      1.24 o
  -4   1   9      102.74       96.17      4.56 o
  -3   1   9      107.19      106.89      4.78 o
  -2   1   9        0.07       -0.64      1.19 o
  -1   1   9       12.24       13.02      1.71 o
   0   1   9      116.03      102.15      4.32 o
   1   1   9       20.27       28.97      4.12 o
   2   1   9       13.28        8.75      1.21 o
   3   1   9       13.90       16.61      1.47 o
   4   1   9        9.63       10.25      2.84 o
   6   1   9        0.49        0.76      1.74 o
  -9   2   9        0.09        0.13      2.12 o
  -8   2   9        4.73        9.87      2.43 o
  -7   2   9       42.26       44.77      4.16 o
  -6   2   9       42.28       42.35      3.32 o
  -5   2   9        1.95        1.57      1.27 o
  -4   2   9        3.90        4.15      2.30 o
  -3   2   9       67.05       62.20      3.68 o
  -2   2   9       31.61       26.24      2.42 o
  -1   2   9        6.47        9.01      1.51 o
   0   2   9      115.77      116.42      6.27 o
   1   2   9       34.35       43.54      2.12 o
   2   2   9       21.86       22.63      1.81 o
   3   2   9        0.53        0.21      0.90 o
   4   2   9        5.26        2.72      1.15 o
   5   2   9        0.15       -0.88      1.45 o
  -8   3   9        2.80        3.94      1.88 o
  -7   3   9        2.07       -1.55      1.55 o
  -6   3   9       40.45       37.36      3.26 o
  -5   3   9      104.01      101.48      5.02 o
  -4   3   9       17.78       15.97      2.11 o
  -3   3   9        0.43        1.72      1.23 o
  -2   3   9       63.32       63.79      3.72 o
  -1   3   9        1.12        0.74      2.67 o
   0   3   9       15.87       17.93      1.91 o
   1   3   9        2.95        0.10      0.78 o
   2   3   9        7.85        5.08      1.16 o
   3   3   9        0.80        2.56      1.05 o
   4   3   9        0.90        4.05      1.58 o
   5   3   9        0.00        0.30      1.64 o
  -8   4   9        0.04        0.17      1.75 o
  -7   4   9        2.72        0.31      1.69 o
  -6   4   9        7.74        6.96      1.96 o
  -5   4   9       22.98       22.02      2.58 o
  -4   4   9       21.61       18.72      2.31 o
  -3   4   9        8.00        6.65      1.60 o
  -2   4   9        0.42        1.59      1.84 o
  -1   4   9       19.23       20.46      2.21 o
   0   4   9       23.59       26.11      1.82 o
   1   4   9       34.80       38.70      2.43 o
   2   4   9        0.39       -0.46      0.98 o
   3   4   9        0.00        2.00      1.12 o
   4   4   9        1.36        3.96      1.40 o
  -8   5   9        1.74        0.09      4.81 o
  -7   5   9        6.55       11.35      4.45 o
  -6   5   9       18.87       15.33      6.06 o
  -5   5   9        1.51        1.68      1.72 o
  -4   5   9       86.22       76.16      5.31 o
  -3   5   9       36.24       35.13      3.13 o
  -2   5   9        0.01       -1.06      2.25 o
  -1   5   9        0.59        0.47      0.98 o
   0   5   9        3.65        4.45      2.50 o
   1   5   9        6.41        9.68      1.52 o
   2   5   9        1.55        0.36      1.20 o
   3   5   9        1.56        1.29      1.99 o
   4   5   9        2.50        5.34      2.66 o
  -7   6   9        3.16        6.33      2.14 o
  -6   6   9       16.49       22.94      2.92 o
  -5   6   9        7.03       13.07      2.26 o
  -4   6   9       27.68       32.22      3.12 o
  -3   6   9       12.80       11.49      1.90 o
  -2   6   9        1.36        3.66      1.19 o
  -1   6   9        1.81        1.13      1.12 o
   0   6   9        0.01        0.48      1.21 o
   1   6   9        2.64        5.22      1.39 o
   2   6   9        0.29        0.99      1.37 o
  -6   7   9       11.87       13.78      2.78 o
  -5   7   9        3.77        1.55      1.91 o
  -4   7   9       27.99       30.28      3.19 o
  -3   7   9       13.03       11.90      1.74 o
  -2   7   9        7.38       11.20      1.88 o
  -1   7   9        1.46        1.76      1.29 o
   0   7   9        2.17        2.84      1.48 o
   1   7   9        0.40       -0.55      1.44 o
  -5   8   9        5.82        8.82      2.78 o
  -4   8   9        0.43        0.78      2.13 o
  -3   8   9        0.09       -1.76      1.91 o
  -2   8   9        6.22        6.84      1.77 o
  -1  -8  10       11.42       11.49      3.84 o
   0  -8  10       10.09        3.99      4.18 o
   1  -8  10        6.13        5.07      7.02 o
   2  -8  10        0.06       -1.11      4.70 o
  -4  -7  10        3.45        3.08      3.83 o
  -3  -7  10        4.42        7.30      5.23 o
  -2  -7  10        1.78        3.55      3.78 o
  -1  -7  10       14.39       13.67      3.62 o
   0  -7  10       14.20       15.29      3.70 o
   1  -7  10        0.40        0.53      2.91 o
   2  -7  10        6.15        4.31      2.94 o
   3  -7  10        0.05       -2.28      2.88 o
   4  -7  10        3.62        5.40      4.03 o
  -5  -6  10        3.57        9.35      3.95 o
  -4  -6  10        5.94        7.63      2.88 o
  -3  -6  10        2.43        3.28      1.93 o
  -2  -6  10        0.05        0.87      2.54 o
  -1  -6  10        1.86        2.05      2.23 o
   0  -6  10        0.99        1.65      5.28 o
   1  -6  10        0.66       -2.26      2.26 o
   2  -6  10       27.59       27.29      4.80 o
   3  -6  10        0.03        3.84      5.32 o
   4  -6  10        3.58        7.22      3.02 o
   5  -6  10        0.00       -3.54      3.54 o
  -5  -5  10        6.28       10.31      3.46 o
  -4  -5  10        1.41        3.78      2.20 o
  -3  -5  10        2.63        0.03      1.93 o
  -2  -5  10        0.11        0.45      1.40 o
  -1  -5  10       10.09       15.58      2.93 o
   0  -5  10        9.08        9.77      2.62 o
   1  -5  10       29.31       23.48      4.00 o
   2  -5  10       25.06       22.46      3.40 o
   3  -5  10        0.10        0.07      3.16 o
   4  -5  10        2.51       -0.92      7.37 o
   5  -5  10        1.05        1.69      2.86 o
  -6  -4  10        5.59        5.75      2.93 o
  -5  -4  10       17.91       17.95      3.08 o
  -4  -4  10        4.08        1.92      2.32 o
  -3  -4  10       41.85       44.60      3.09 o
  -2  -4  10       14.00       15.36      1.95 o
  -1  -4  10       23.52       24.27      5.25 o
   0  -4  10       11.93        3.34      2.61 o
   1  -4  10        0.28        2.26      4.34 o
   2  -4  10       15.47       15.25      2.78 o
   3  -4  10        9.34       10.20      2.60 o
   4  -4  10        0.01       -1.41      2.04 o
   5  -4  10       13.86       19.66      3.58 o
  -7  -3  10        0.76        0.49      2.70 o
  -6  -3  10        0.00        1.82      2.22 o
  -5  -3  10        9.42       12.97      2.63 o
  -4  -3  10        5.51        6.18      1.70 o
  -3  -3  10        2.73        4.23      1.45 o
  -2  -3  10      146.80      139.61      6.06 o
  -1  -3  10      176.00      175.69      5.73 o
   0  -3  10       15.81       17.97      2.19 o
   1  -3  10        2.85        3.71      1.99 o
   2  -3  10        0.41        1.74      1.89 o
   3  -3  10       24.11       26.38      3.44 o
   4  -3  10        0.13        0.06      3.57 o
   5  -3  10        1.42       11.65      4.91 o
   6  -3  10        0.44        6.24      5.60 o
  -7  -2  10        5.25        4.49      2.12 o
  -6  -2  10        3.27        4.57      2.94 o
  -5  -2  10        0.09       -0.18      1.48 o
  -4  -2  10       48.11       47.40      3.08 o
  -3  -2  10        4.65        6.41      1.45 o
  -2  -2  10        0.08        0.03      1.34 o
  -1  -2  10        5.78        9.67      3.41 o
   0  -2  10       60.59       67.62      3.79 o
   1  -2  10        2.55        2.08      3.08 o
   2  -2  10        1.07        2.92      1.87 o
   3  -2  10        9.25       11.54      2.48 o
   4  -2  10        2.04        7.15      2.49 o
   5  -2  10        1.57       12.06      5.23 o
   6  -2  10        2.61       -4.15      4.15 o
  -8  -1  10        0.00        4.08      5.39 o
  -7  -1  10        1.72        1.00      1.82 o
  -6  -1  10        0.43       -1.25      1.25 o
  -5  -1  10       13.65       12.37      1.90 o
  -4  -1  10       62.50       62.51      4.33 o
  -3  -1  10        6.59        4.65      1.37 o
  -2  -1  10       17.50       19.76      3.15 o
  -1  -1  10       38.90       42.94      3.74 o
   0  -1  10        0.00       -1.10      1.10 o
   1  -1  10        0.23       -1.09      1.09 o
   2  -1  10        0.01       -1.26      6.19 o
   3  -1  10        5.34       12.29      2.58 o
   4  -1  10        0.50        4.68      3.90 o
   5  -1  10        0.87        5.39      4.90 o
  -8   0  10        1.55        4.26      2.33 o
  -7   0  10        4.62        2.32      2.03 o
  -6   0  10       13.64       11.95      1.99 o
  -5   0  10        0.14       -0.34      1.08 o
  -4   0  10       13.33       14.05      1.84 o
  -3   0  10       10.91       10.46      1.58 o
  -2   0  10        1.09        2.54      1.19 o
  -1   0  10       26.09       27.21      2.23 o
   0   0  10        0.00        1.07      1.04 o
   1   0  10        1.27        1.26      1.41 o
   2   0  10        2.05        2.40      1.14 o
   3   0  10        0.30        2.40      1.99 o
   4   0  10        0.04        9.51      4.41 o
   5   0  10        0.00        0.59      3.64 o
   6   0  10        5.86       24.05      6.83 o
  -8   1  10        0.42        1.47      2.32 o
  -7   1  10        0.02        0.18      2.51 o
  -6   1  10        0.47        2.04      1.46 o
  -5   1  10        5.67        5.86      3.93 o
  -4   1  10        0.26       -0.16      1.23 o
  -3   1  10       43.41       39.04      3.11 o
  -2   1  10       15.37       13.54      1.85 o
  -1   1  10        3.85        4.36      1.57 o
   0   1  10       51.47       42.98      3.01 o
   1   1  10       58.02       50.05      3.21 o
   2   1  10        4.04        3.85      2.33 o
   4   1  10        0.57       -0.52      1.37 o
   5   1  10        0.14       -1.48      1.48 o
  -8   2  10        5.01        5.69      2.45 o
  -7   2  10       16.35       13.43      3.26 o
  -6   2  10       33.15       36.96      3.28 o
  -5   2  10       29.28       27.98      3.70 o
  -4   2  10        0.46        1.58      1.88 o
  -3   2  10        0.48        0.65      1.50 o
  -2   2  10       46.78       45.48      3.22 o
  -1   2  10       40.01       43.50      3.07 o
   0   2  10       21.72       24.41      2.41 o
   1   2  10       33.28       24.12      2.36 o
   2   2  10       12.31       11.67      1.78 o
   3   2  10        7.14       11.33      1.50 o
   5   2  10        0.45        0.01      1.83 o
  -8   3  10       18.80       26.11      3.12 o
  -7   3  10       43.29       39.58      4.39 o
  -6   3  10        0.23        3.52      2.47 o
  -5   3  10       77.19       83.72      5.10 o
  -4   3  10       32.48       36.22      3.17 o
  -3   3  10        0.25        1.90      1.40 o
  -2   3  10        0.13        1.17      1.52 o
  -1   3  10        4.87        4.35      2.07 o
   0   3  10        0.80        2.36      1.28 o
   1   3  10        9.16       10.41      2.61 o
   2   3  10        0.78        2.88      3.08 o
   3   3  10        2.38        2.76      1.23 o
   4   3  10        0.97        4.15      1.34 o
  -8   4  10        0.02        0.72      2.11 o
  -7   4  10        9.51       14.26      2.52 o
  -6   4  10        0.70        3.14      3.85 o
  -5   4  10        0.23        0.47      1.57 o
  -4   4  10        0.30       -1.21      1.21 o
  -3   4  10        4.69        7.26      1.58 o
  -2   4  10       28.11       30.08      3.24 o
  -1   4  10        5.02        2.48      1.40 o
   0   4  10        2.12        3.99      2.12 o
   1   4  10        0.83       -0.20      1.02 o
   2   4  10        1.42        1.61      1.24 o
   3   4  10        0.01       -1.52      1.56 o
   4   4  10        1.19        5.52      1.66 o
  -7   5  10        0.68       -1.47      1.97 o
  -6   5  10       13.09       13.48      2.45 o
  -5   5  10       10.74        9.00      2.08 o
  -4   5  10        0.28       -1.42      1.45 o
  -3   5  10        0.70        0.39      1.45 o
  -2   5  10        8.46       10.87      2.09 o
  -1   5  10        1.17        0.74      1.43 o
   0   5  10        0.01       -0.30      1.19 o
   1   5  10        0.70        0.93      1.26 o
   2   5  10        5.57        3.64      1.53 o
   3   5  10        0.10       -1.26      1.26 o
  -6   6  10        0.21       -3.01      3.01 o
  -5   6  10        9.73       12.86      4.24 o
  -4   6  10        0.55       -0.38      2.30 o
  -3   6  10        0.47        0.58      1.62 o
  -2   6  10        0.66       -0.77      1.56 o
  -1   6  10        3.71        4.85      1.81 o
   0   6  10        3.38        1.29      2.61 o
   1   6  10        0.58       -1.19      1.30 o
   2   6  10        2.94        4.15      2.41 o
  -5   7  10       23.37       22.80      3.99 o
  -4   7  10        0.50        6.63      2.08 o
  -3   7  10        7.56        7.59      2.20 o
  -2   7  10        0.44        2.10      1.96 o
  -1   7  10        3.33        1.84      4.67 o
   0   7  10        0.14        1.40      2.06 o
  -2  -7  11        5.29        3.62      3.93 o
  -1  -7  11        1.26        3.81      7.12 o
   0  -7  11        0.49        0.30      5.42 o
   1  -7  11       10.36        8.23      3.51 o
   2  -7  11        9.50        7.98      3.74 o
  -4  -6  11        3.99        4.77      3.69 o
  -3  -6  11        2.39        1.24      2.11 o
  -2  -6  11        0.05       -0.72      8.01 o
  -1  -6  11        0.00       -2.06      4.45 o
   0  -6  11        0.06        3.57      2.42 o
   1  -6  11        7.84        9.87      4.55 o
   2  -6  11        4.91        5.03      2.89 o
   3  -6  11        4.88       -0.20      4.25 o
   4  -6  11       13.76       19.78      5.37 o
  -5  -5  11        8.45        8.82      3.82 o
  -4  -5  11        0.65        3.18      2.49 o
  -3  -5  11       26.00       29.81      2.84 o
  -2  -5  11        9.22        7.15      2.60 o
  -1  -5  11        1.71        0.16      2.16 o
   0  -5  11        0.23       -0.93      3.49 o
   1  -5  11        0.85        0.72      2.37 o
   2  -5  11        8.63        4.56      3.90 o
   3  -5  11        0.48        5.07      2.70 o
   4  -5  11        0.14       -2.77      2.77 o
  -5  -4  11        4.53        5.90      2.67 o
  -4  -4  11        0.46       -0.23      2.03 o
  -3  -4  11       27.13       23.02      2.53 o
  -2  -4  11        6.18        7.90      2.17 o
  -1  -4  11        0.17        1.23      3.77 o
   0  -4  11        0.63       -0.76      2.06 o
   1  -4  11        0.00       -1.93      1.93 o
   2  -4  11        6.34        9.14      2.54 o
   3  -4  11        7.07        4.48      4.54 o
   4  -4  11        3.85        5.13      4.97 o
   5  -4  11        0.00       -3.33      3.33 o
  -6  -3  11        0.74        2.18      2.48 o
  -5  -3  11        7.05        6.62      2.02 o
  -4  -3  11       57.99       61.61      3.75 o
  -3  -3  11       20.30       27.38      2.64 o
  -2  -3  11        5.00        4.63      1.73 o
  -1  -3  11       46.87       44.38      3.15 o
   0  -3  11        9.49        7.56      2.45 o
   1  -3  11        5.00       13.51      2.80 o
   2  -3  11        5.61        5.97      5.59 o
   3  -3  11        0.15        3.05      2.30 o
   4  -3  11        0.00        2.74      2.59 o
   5  -3  11        1.37        5.92      4.81 o
  -7  -2  11        3.85        4.72      5.79 o
  -6  -2  11        0.01        5.00      3.85 o
  -5  -2  11        0.50        0.36      1.55 o
  -4  -2  11        0.41        0.57      1.44 o
  -3  -2  11       18.56       17.13      2.17 o
  -2  -2  11       39.13       39.96      2.98 o
  -1  -2  11        7.13        8.71      3.22 o
   0  -2  11       25.25       28.39      2.46 o
   1  -2  11        4.09        4.67      2.87 o
   2  -2  11        0.01        1.41      2.16 o
   3  -2  11        0.18        0.94      2.22 o
   4  -2  11        0.05        5.66      6.10 o
   5  -2  11        1.71       18.23      6.12 o
  -7  -1  11        1.26       -0.79      1.92 o
  -6  -1  11        1.36        3.75      1.79 o
  -5  -1  11        2.96        3.77      1.69 o
  -4  -1  11        2.91        2.56      2.42 o
  -3  -1  11       45.48       41.36      2.92 o
  -2  -1  11        3.23        3.57      1.62 o
  -1  -1  11        5.81        5.28      1.68 o
   0  -1  11       15.38       17.34      2.05 o
   1  -1  11        6.69        8.01      1.60 o
   2  -1  11        0.07        2.28      2.98 o
   3  -1  11        4.32       11.82      8.42 o
   4  -1  11        1.09       -0.29      4.67 o
   5  -1  11        1.45        2.45      4.48 o
  -7   0  11        0.57       -0.73      2.07 o
  -6   0  11        1.41        2.19      1.84 o
  -5   0  11        2.22        2.55      1.77 o
  -4   0  11        1.35        1.25      1.44 o
  -3   0  11       29.03       27.84      2.85 o
  -2   0  11       34.94       36.80      3.01 o
  -1   0  11       13.28       14.12      2.25 o
   0   0  11       23.10       22.24      2.41 o
   1   0  11        0.17        3.12      1.41 o
   2   0  11        0.74       -1.84      2.28 o
  -7   1  11        2.30        4.18      1.92 o
  -6   1  11        7.79        4.49      1.96 o
  -5   1  11        0.45        1.41      1.58 o
  -4   1  11        0.02       -0.89      1.57 o
  -3   1  11        1.54        0.01      2.44 o
  -2   1  11        9.05        8.30      1.83 o
  -1   1  11        0.00       -0.31      1.39 o
   0   1  11        4.88        2.51      1.52 o
   1   1  11        3.03       -1.34      1.34 o
   2   1  11        0.68       -1.03      1.33 o
  -7   2  11        2.10        2.31      1.97 o
  -6   2  11        0.80       -1.88      1.97 o
  -5   2  11        1.84        1.62      4.52 o
  -4   2  11       13.27       12.21      2.27 o
  -3   2  11       18.34       17.03      3.27 o
  -2   2  11        0.07        1.80      1.60 o
  -1   2  11        9.05       10.93      2.43 o
   0   2  11       21.98       23.27      2.54 o
   1   2  11        2.73        5.16      1.70 o
   2   2  11        0.52       -0.89      1.73 o
  -7   3  11       45.26       38.36      5.45 o
  -6   3  11       18.74       17.49      2.65 o
  -5   3  11        0.01        1.11      1.55 o
  -4   3  11        0.67        2.04      1.64 o
  -3   3  11        2.86        3.76      1.59 o
  -2   3  11        2.93        0.81      2.35 o
  -1   3  11        2.92        6.86      1.72 o
   0   3  11        1.01        3.36      1.52 o
   1   3  11        5.91        9.42      4.23 o
   2   3  11        1.60       -1.09      1.83 o
   3   3  11        0.16       -1.12      1.86 o
  -6   4  11       23.00       23.34      6.55 o
  -5   4  11        0.06       -1.58      1.58 o
  -4   4  11        4.38        3.44      3.02 o
  -3   4  11        1.73        0.65      1.51 o
  -2   4  11        0.14        2.85      1.61 o
  -1   4  11        4.00        4.40      1.63 o
   0   4  11        0.93        2.11      3.67 o
   1   4  11        5.81        5.52      2.33 o
   2   4  11        0.69       -0.72      2.10 o
   3   4  11        0.00        2.03      2.55 o
  -6   5  11        7.76       11.45      3.14 o
  -5   5  11        3.94        3.71      1.95 o
  -4   5  11        6.34        2.96      1.85 o
  -3   5  11        0.01       -0.11      1.51 o
  -2   5  11        0.83        1.56      1.62 o
  -1   5  11        8.46        9.32      2.05 o
   0   5  11        2.22        2.06      2.16 o
   1   5  11        0.11        1.01      2.25 o
  -4   6  11        2.51        2.88      2.10 o
  -3   6  11        0.10       -1.68      1.68 o
  -2   6  11        8.38       12.25      2.37 o
  -1   6  11        0.04       -1.13      3.22 o
  -3  -6  12        0.74       -0.73      4.18 o
  -2  -6  12        1.36       -0.40      3.83 o
  -1  -6  12        0.32       -2.41      3.02 o
   0  -6  12        0.01       -0.31      3.01 o
   1  -6  12        0.00        3.01      3.00 o
  -4  -5  12        7.38        7.72      3.79 o
  -3  -5  12        0.27        4.37      3.74 o
  -2  -5  12        8.90        8.92      3.42 o
  -1  -5  12        1.95        0.71      4.70 o
   0  -5  12        0.55       -0.29      2.38 o
   1  -5  12        1.58        1.26      2.86 o
   2  -5  12        0.12       -1.35      7.12 o
   3  -5  12        2.54        4.98      8.43 o
  -5  -4  12        4.24        1.64      2.97 o
  -4  -4  12       11.58       15.10      2.61 o
  -3  -4  12       12.92       17.26      2.61 o
  -2  -4  12        1.10        0.52      1.73 o
  -1  -4  12        0.31       -0.45      2.66 o
   0  -4  12        0.02       -0.06      2.53 o
   1  -4  12        2.52       -3.90      3.90 o
   2  -4  12        2.70        6.35      4.43 o
   3  -4  12        0.00       -2.95      2.95 o
   4  -4  12        0.21        5.53      4.06 o
  -5  -3  12        3.32       -1.84      1.98 o
  -4  -3  12        0.09        1.36      1.72 o
  -3  -3  12       11.74       14.14      3.80 o
  -2  -3  12        1.49        1.58      1.59 o
  -1  -3  12        3.67        3.93      5.30 o
   0  -3  12        0.68       -1.78      3.25 o
   1  -3  12        0.12        6.39      5.50 o
   2  -3  12        1.90        6.13      2.68 o
   3  -3  12        0.04        0.89      2.63 o
   4  -3  12        1.16       -3.10      3.10 o
  -6  -2  12        0.85       -3.23      5.19 o
  -5  -2  12        1.09       -1.37      2.33 o
  -4  -2  12        7.17        6.90      2.42 o
  -3  -2  12        0.94        2.85      1.90 o
  -2  -2  12        9.52        8.51      2.01 o
  -1  -2  12       16.76       19.39      2.31 o
   0  -2  12        0.96       -3.10      6.04 o
   1  -2  12        0.33        1.84      2.25 o
   2  -2  12        3.69        9.28      2.86 o
   3  -2  12        3.26        0.73      2.54 o
   4  -2  12        0.58        2.38      4.95 o
  -6  -1  12        2.44        2.76      2.25 o
  -5  -1  12        0.37        1.51      2.00 o
  -4  -1  12        4.19        3.12      1.87 o
  -3  -1  12        5.20        2.52      1.76 o
  -2  -1  12        5.21        2.24      1.96 o
  -1  -1  12       25.25       27.61      2.90 o
   0  -1  12        1.35        1.50      5.68 o
   1  -1  12        0.62       -2.07      2.07 o
   2  -1  12        2.43       10.90      3.43 o
   3  -1  12        0.17       -0.17      2.91 o
  -6   0  12        1.59        0.93      2.14 o
  -5   0  12       10.31       13.22      3.40 o
  -4   0  12       12.52       13.01      2.39 o
  -3   0  12        0.02       -0.54      1.58 o
  -2   0  12       16.14       16.59      2.39 o
  -1   0  12       22.29       24.94      2.74 o
   0   0  12        2.40        4.52      1.63 o
   1   0  12        3.26        3.89      1.69 o
   2   0  12        0.00        1.56      2.97 o
  -6   1  12        0.15       -0.59      1.67 o
  -5   1  12        0.60        0.81      1.85 o
  -4   1  12        1.42        2.72      1.92 o
  -3   1  12        0.00        1.24      1.60 o
  -2   1  12        1.28        1.16      1.58 o
  -1   1  12        0.60       -2.36      2.36 o
   0   1  12        1.00        1.52      1.51 o
   1   1  12        7.09        6.17      1.81 o
   2   1  12        0.54        2.35      3.13 o
  -6   2  12        5.30        3.46      2.07 o
  -5   2  12        4.67        9.33      2.01 o
  -4   2  12        0.65        2.56      2.79 o
  -3   2  12        3.46        2.50      1.62 o
  -2   2  12       10.84       11.13      3.55 o
  -1   2  12        0.18       -0.87      2.32 o
   0   2  12        0.32        0.45      2.05 o
   1   2  12        0.28       -0.19      1.58 o
   2   2  12        0.97        2.33      2.12 o
  -6   3  12        9.16       16.46      5.07 o
  -5   3  12        3.86        9.67      2.25 o
  -4   3  12        0.02       -3.06      3.87 o
  -3   3  12        1.60        0.78      1.61 o
  -2   3  12        6.22        3.98      1.82 o
  -1   3  12        0.17        0.47      1.50 o
   0   3  12        2.55        3.33      1.73 o
   1   3  12        4.22        3.63      2.25 o
   2   3  12        1.65       -2.29      2.29 o
  -5   4  12        3.78       -0.35      2.86 o
  -4   4  12        1.31        3.43      1.90 o
  -3   4  12        0.97        0.57      1.74 o
  -2   4  12        1.87        2.15      1.71 o
  -1   4  12        2.90        3.42      2.26 o
   0   4  12        2.99        2.42      1.97 o
   1   4  12        0.68        0.50      2.52 o
  -3   5  12        3.31       -0.53      3.73 o
  -2   5  12        0.06       -1.96      1.96 o
  -1   5  12        0.05       -3.00      3.00 o
  -1  -5  13        0.01        0.27      6.91 o
   0  -5  13        0.04       -5.24      5.24 o
  -4  -4  13        0.69        2.23      3.63 o
  -3  -4  13        3.44        3.43      2.37 o
  -2  -4  13        2.75       -0.92      5.98 o
  -1  -4  13        3.36        5.93      3.11 o
   0  -4  13        0.21       -0.67      2.70 o
   1  -4  13        0.32       -1.33      3.18 o
   2  -4  13        0.06        2.23      6.28 o
  -4  -3  13        2.93        1.55      2.81 o
  -3  -3  13        0.17        0.80      3.07 o
  -2  -3  13        4.67        2.10      3.43 o
  -1  -3  13        5.35        2.34      2.90 o
   0  -3  13        1.46       -1.65      2.70 o
   1  -3  13        0.05       -0.83      2.79 o
   2  -3  13        0.08       -4.15      4.15 o
  -5  -2  13        0.03        0.49      3.73 o
  -4  -2  13        0.40       -1.95      1.95 o
  -3  -2  13        0.59        1.14      2.34 o
  -2  -2  13        0.82        0.28      1.92 o
  -1  -2  13        0.05        1.54      2.54 o
   0  -2  13       11.80       14.12      4.03 o
   1  -2  13        1.45        1.51      3.49 o
   2  -2  13        0.17        5.85      3.24 o
   3  -2  13        3.74        7.15     13.65 o
  -5  -1  13        1.32       -1.42      2.31 o
  -4  -1  13        0.62        3.20      2.28 o
  -3  -1  13        0.05        1.58      1.97 o
  -2  -1  13        0.98       -0.09      1.90 o
  -1  -1  13        0.00        1.30      1.91 o
   0  -1  13        2.56        3.69      2.75 o
   1  -1  13        0.09        2.32      3.24 o
   2  -1  13        3.71       -0.14      3.04 o
  -5   0  13        1.99        1.33      2.33 o
  -4   0  13       16.29       16.11      4.41 o
  -3   0  13       14.76       15.64      2.71 o
  -2   0  13        0.20        1.19      2.46 o
  -1   0  13        0.04       -1.66      1.66 o
   0   0  13        0.92        0.59      1.67 o
   1   0  13        0.34        1.27      3.11 o
   2   0  13        0.62        3.51      3.73 o
  -5   1  13        0.08        1.63      3.38 o
  -4   1  13        0.78       -0.79      2.04 o
  -3   1  13        9.75        7.51      2.30 o
  -2   1  13        0.06       -1.00      1.64 o
  -1   1  13        2.15        2.77      1.73 o
   0   1  13        0.95        3.70      2.12 o
   1   1  13        0.10       -2.42      2.42 o
  -4   2  13        0.27        0.00      1.97 o
  -3   2  13        2.52        4.11      2.13 o
  -2   2  13        0.49        1.87      1.79 o
  -1   2  13        0.09       -0.22      2.85 o
   0   2  13        2.29        3.31      5.46 o
   1   2  13        0.17        1.88      1.93 o
  -3   3  13        0.60        0.25      1.82 o
  -2   3  13        0.26       -1.31      1.93 o
  -1   3  13        0.89        0.64      1.94 o
   0   3  13        5.98       11.97      2.63 o
  -1   4  13        0.01        3.63      4.48 o
  -2  -3  14        0.02        4.77      6.38 o
  -1  -3  14        0.35        5.17      6.96 o
   0  -3  14        0.51        2.02      6.73 o
  -3  -2  14        0.67       -0.52      3.18 o
  -2  -2  14        1.85       -2.20      3.01 o
  -3  -1  14        1.84        1.76      3.05 o
  -2  -1  14        1.23        1.50      3.07 o
  -1  -1  14        2.11        0.95      2.54 o
  -3   0  14        1.08       -2.87      2.87 o
  -2   0  14        1.32        1.53      2.81 o
  -1   0  14        1.65        5.86      2.95 o
  -2   1  14        0.97        2.90      2.84 o
  -1   1  14        0.97       -1.22      2.77 o
   0   1  14        0.00       -0.76      2.81 o
 
